# Supplementary material for: Exploration of the B3 transcription factor superfamily in Aquilaria sinensis reveal their involvement in seed recalcitrance and agarwood formation
Source: PLoS One. 2023 Nov 16;18(11):e0294358. doi: 10.1371/journal.pone.0294358 (PMC10653465; doi:10.1371/journal.pone.0294358)
Supplement: S2 Table — (XLSX) [file pone.0294358.s002.xlsx]

## Sheet: Sheet1
Locus	Name in phlyogenetic tree	Other names	Description
1G01030	1G01030	NGA3, NGATHA3	Member of the RAV family of DNA binding proteins. Contains B3 domain. Component of transcriptional regulatory complex directing stigma development
1G10455	1G10455		B3 DNA-binding domain protein;(source:Araport11)
1G13260	1G13260	ATRAV1, EDF4, ETHYLENE RESPONSE DNA BINDING FACTOR 4, RAV1, RELATED TO ABI3/VP1 1	Encodes an AP2/B3 domain transcription factor which is upregulated in response to low temperature. It contains a B3 DNA binding domain. It has circadian regulation and may function as a negative growth regulator. The mRNA is cell-to-cell mobile.
1G19220	1G19220	ARF11, ARF19, AUXIN RESPONSE FACTOR 19, AUXIN RESPONSE FACTOR11, IAA22, INDOLE-3-ACETIC ACID INDUCIBLE 22	Encodes an auxin response factor that contains the conserved VP1-B3 DNA-binding domain at its N-terminus and the Aux/IAA-like domains III and IV present in most ARFs at its C-terminus. The protein interacts with IAA1 (yeast two hybrid) and other auxin response elements such as ER7 and ER9 (yeast one hybrid). ARF19 protein can complement many aspects of the arf7 mutant phenotype and , together wit…
1G19850	1G19850	ARF5, AUXIN RESPONSE FACTOR 5, IAA24, INDOLE-3-ACETIC ACID INDUCIBLE 24, MONOPTEROS, MP	Encodes a transcription factor (IAA24) mediating embryo axis formation and vascular development. Similar to AUXIN RESPONSIVE FACTOR 1 (ARF1) shown to bind to auxin responsive elements (AREs), and to the maize transcriptional activator VIVIPAROUS 1( VP1). In situ hybridization shows expression in provascular tissue of embryos, the emerging shoot primordia, then is restricted to provascular tissue,…
1G25560	1G25560	ATTEM1, EDF1, ETHYLENE RESPONSE DNA BINDING FACTOR 1, TEM1, TEMPRANILLO 1	Encodes a member of the RAV transcription factor family that contains AP2 and B3 binding domains. Involved in the regulation of flowering under long days. Loss of function results in early flowering. Overexpression causes late flowering and repression of expression of FT. Novel transcriptional regulator involved in ethylene signaling. Promoter bound by EIN3. EDF1 in turn, binds to promoter elemen…
1G26680	1G26680		transcriptional factor B3 family protein;(source:Araport11)
1G28300	AtLEC2	ATLEC2, LEAFY COTYLEDON 2, LEC2	Transcription factor that contains a B3 domain, a DNA-binding motif unique to plants and characteristic of several transcription factors. Plays critical roles both early and late during embryo development. LEC2 RNA accumulates primarily during seed development. LEC2 is required for the maintenance of suspensor morphology, specification of cotyledon identity, progression through the maturation pha…
1G30330	1G30330	ARF6, AUXIN RESPONSE FACTOR 6	Encodes a member of the auxin response factor family. Mediates auxin response via expression of auxin regulated genes. Acts redundantly with ARF8 to control stamen elongation and flower maturation. Expression of ARF6 is controlled by miR167.
1G34170	1G34170	ARF13, AUXIN RESPONSE FACTOR 13	AUXIN RESPONSE FACTOR 13;(source:Araport11)
1G34310	1G34310	ARF12, AUXIN RESPONSE FACTOR 12	auxin response factor 12;(source:Araport11)
1G34390	1G34390	ARF22, AUXIN RESPONSE FACTOR 22	auxin response factor 22;(source:Araport11)
1G34410	1G34410	ARF21, AUXIN RESPONSE FACTOR 21	auxin response factor 21;(source:Araport11)
1G35240	1G35240	ARF20/ AUXIN RESPONSE FACTOR 20	auxin response factor 20;(source:Araport11)
1G35520	1G35520	ARF15/ AUXIN RESPONSE FACTOR 15	auxin response factor 15;(source:Araport11)
1G35540	1G35540	ARF14, AUXIN RESPONSE FACTOR 14	auxin response factor 14;(source:Araport11)
1G43950	1G43950	ARF23, AUXIN RESPONSE FACTOR 23	ARF23, AUXIN RESPONSE FACTOR 23
1G49480	1G49480	RELATED TO VERNALIZATION1 1, RTV1	Encodes a nuclear-localized DNA-binding protein that interacts with ITN1 at the PM and nuclei in vivo and may regulate ITN's subcellular localization.
1G50680	1G50680		AP2/B3 transcription factor family protein;(source:Araport11)
1G51120	1G51120		AP2/B3 transcription factor family protein;(source:Araport11)
1G59750	1G59750	ARF1, AUXIN RESPONSE FACTOR 1	Encodes a member of the auxin response factor family. ARFs bind to the cis element 5'-TGTCTC-3' ARFs mediate changes in gene expression in response to auxin. ARF's form heterodimers with IAA/AUX genes. ARF1 enhances mutant phenotypes of ARF2 and may act with ARF2 to control aspects of maturation and senescence.ARF1:LUC and 3xHA:ARF1 proteins have a half-life of ~3-4 hours and their degradation is…
1G68840	1G68840	ATRAV2, EDF2, ETHYLENE RESPONSE DNA BINDING FACTOR 2, RAP2.8, RAV2, RELATED TO ABI3/VP1 2, RELATED TO AP2 8, TEM2, TEMPRANILLO 2	Rav2 is part of a complex that has been named `regulator of the (H+)-ATPase of the vacuolar and endosomal membranes' (RAVE) The mRNA is cell-to-cell mobile.
1G77850	1G77850	ARF17, AUXIN RESPONSE FACTOR 17	Encodes a transcriptional regulator that directly binds to the promoter of MYB108 and plays a crucial role in anther dehiscence, pollen wall pattern formation, tapetum development, and auxin signal transduction in anthers. It is post-transcriptionally regulated by miR160 and regulates early auxin response genes and megaspore mother cell specification.
2G16210	2G16210	REM24, REPRODUCTIVE MERISTEM 24	Encodes a member of the REM (Reproductive Meristem) gene family, a part of the B3 DNA-binding domain superfamily.
2G24650	2G24650		B3 domain-containing protein REM13;(source:Araport11)
2G24680	2G24680	REM30	transcriptional factor B3 family protein;(source:Araport11)
2G24690	2G24690		Transcriptional factor B3 family protein;(source:Araport11)
2G24696	2G24696		transcriptional factor B3 family protein;(source:Araport11)
2G24700	2G24700	REM32	Encodes a member of the REM (Reproductive Meristem) gene family, a part of the B3 DNA-binding domain superfamily.
2G28350	2G28350	ARF10, AUXIN RESPONSE FACTOR 10	Involved in root cap cell differentiation.
2G30470	AtVAL1	HIGH-LEVEL EXPRESSION OF SUGAR-INDUCIBLE GENE 2, HSI2, VAL1, VIVIPAROUS1/ABI3-LIKE1, VP1/ABI3-LIKE 1	HSI2 is a member of the ABI3 family of B3 domain proteins and functions as an active repressor of the Spo minimal promoter through the EAR motif. It contains a plant-specific B3 DNA-binding domain. It is expressed at similar levels in all organs. Treatment with 6% sucrose showed a slight increase in transcript levels after 24 h. No changes were observed after treatment with 50µM ABA. It is locali…
2G33860	2G33860	ARF3, AUXIN RESPONSE TRANSCRIPTION FACTOR 3, ETT, ETTIN	ettin (ett) mutations have pleiotropic effects on Arabidopsis flower development, causing increases in perianth organ number, decreases in stamen number and anther formation, and apical-basal patterning defects in the gynoecium. The ETTIN gene encodes a protein with homology to DNA binding proteins which bind to auxin response elements. ETT transcript is expressed throughout stage 1 floral merist…
2G35310	2G35310	REM23, REPRODUCTIVE MERISTEM 23	Encodes a member of the REM (Reproductive Meristem) gene family, a part of the B3 DNA-binding domain superfamily.
2G36080	2G36080	ABS2/ ABNORMAL SHOOT 2	Encodes a plant-specific B3 DNA-binding domain transcription factor. Has transcription repressor activity.
2G46530	2G46530	ARF11, AUXIN RESPONSE FACTOR 11	auxin response factor 11;(source:Araport11)
2G46870	AtNGA1	NGA1, NGATHA1	Member of the RAV family of DNA binding proteins. Contains B3 domain. Recognizes 5'-CACCTG-'3 motif.
3G11580	3G11580	NGAL2, NGATHA-LIKE PROTEIN2, SOD7, SUPPRESSOR OF DA1-1	SOD7 encodes nuclear localized B3 DNA binding domain and a transcriptional repression motif. Belongs to the RAV gene family. Functions in regulation of seed size and binds to and represses KLU. Transcription repressor involved in regulation of inflorescence architecture. Required for axillary meristem formation and acts by repression of CUC2/CUC3.Based on expression patterns, it is not required f…
3G15640	3G15640		Rubredoxin-like superfamily protein;(source:Araport11)
3G17010	3G17010	REM22/ REPRODUCTIVE MERISTEM 22	transcriptional factor B3 family protein, contains Pfam profile PF02362: B3 DNA binding domain. Activated by AGAMOUS ina a cal-1, ap1-1 background. Expressed in stamen primordia, the placental region of developing carpels and the ovary.
3G18960	3G18960	REM7, REPRODUCTIVE MERISTEM 7	Encodes a member of the REM (Reproductive Meristem) gene family, a part of the B3 DNA-binding domain superfamily. Together with ATHB25 induces the expression of genes controlling shoot stem characteristics by ectopic expression in roots.
3G18990	3G18990	REDUCED VERNALIZATION RESPONSE 1, REM39, REPRODUCTIVE MERISTEM 39, VRN1	Required for vernalization. Essential for the complete repression of FLC in vernalized plants. Required for the methylation of histone H3
3G24650	AtABI3	ABI3/ ABA INSENSITIVE 3	Homologous to the maize transcription factor Viviparous-1. Full length ABI3 protein binds to the highly conserved RY motif [DNA motif CATGCA(TG)], present in many seed-specific promoters, and the B3 domains of this transcription factor is necessary for the specific interaction with the RY element. Transcriptional activity of ABI3 requires the B3 DNA-binding domain and an activation domain. In add…
3G25730	3G25730	EDF3, ETHYLENE RESPONSE DNA BINDING FACTOR 3	ethylene response DNA binding factor 3;(source:Araport11)
3G26790	AtFUS3	FUS3, FUSCA3	Transcriptional factor with high similarity to the B3 region of the VP1/ABI3-like proteins. Full length FUS3 protein binds to the highly conserved RY motif [DNA motif CATGCA(TG)], present in many seed-specific promoters, and the B3 domains of this transcription factor is necessary for the specific interaction with the RY element. Transcriptional activity of FUS3 requires the B3 DNA-binding domain…
3G53310	3G53310	REM16	B3 domain transcription factor that binds to and regulates the expression of SOC1 and FT.
3G61830	3G61830	ARF18, AUXIN RESPONSE FACTOR 18	auxin response factor 18;(source:Araport11)
4G00260	4G00260	MATERNAL EFFECT EMBRYO ARREST 45, MEE45	Encodes a B3 transcription factor that acts maternally to regulate seed size. Targets ANT expression in the ovule integuments.
4G21550	AtVAL3	VAL3, VP1/ABI3-LIKE 3	VP1/ABI3-like 3;(source:Araport11)
4G23980	4G23980	ARF9, AUXIN RESPONSE FACTOR 9	Encodes auxin response factor 9 (ARF9). The mRNA is cell-to-cell mobile.
4G30080	4G30080	ARF16, AUXIN RESPONSE FACTOR 16	Involved in root cap cell differentiation. Gene expression is regulated by mir160.Located in the nucleus.
4G31610	4G31610	ATREM1, REM1, REM34, REPRODUCTIVE MERISTEM 1, REPRODUCTIVE MERISTEM 34	Encodes a member of the REM (Reproductive Meristem) gene family, a part of the B3 DNA-binding domain superfamily. Expressed specifically in reproductive meristems.
4G31615	4G31615	REM35, REPRODUCTIVE MERISTEM 35	Encodes a member of the REM (Reproductive Meristem) gene family, a part of the B3 DNA-binding domain superfamily.
4G31620	4G31620	REM36, REPRODUCTIVE MERISTEM 36	Encodes a member of the REM (Reproductive Meristem) gene family, a part of the B3 DNA-binding domain superfamily.
4G31630	4G31630	REM37	Transcriptional factor B3 family protein;(source:Araport11)
4G31640	4G31640	REM38, REPRODUCTIVE MERISTEM 38	transcriptional factor B3 family protein;(source:Araport11)
4G31650	4G31650		Transcriptional factor B3 family protein;(source:Araport11)
4G31680	4G31680		Transcriptional factor B3 family protein;(source:Araport11)
4G31690	4G31690		transcriptional factor B3 family protein;(source:Araport11)
4G32010	AtVAL2	HSL1/ HSI2-LIKE 1VAL2/ VIVIPAROUS1/ABI3-LIKE2	Transcriptional repressor involved in the recruitment of PRC2 for genome-wide polycomb silencing.
4G34400	4G34400	REM17, TARGET OF FLC AND SVP1, TFS1	B3-type transcription factor, which promotes floral transition and is repressed by FLC/SVP and promoted by SOC1.
5G06250	5G06250	DEVELOPMENT-RELATED PCG TARGET IN THE APEX 4, DPA4, NGAL3, NGATHA-LIKE PROTEIN 3	Transcription repressor involved in regulation of inflorescence architecture. inflorescence architecture. Required for axillary meristem formation and acts by repression of CUC2/CUC3. Based on expression patterns, it is not required for stem cell specification during embryo shoot apical meristem initiation.
5G09780	5G09780	REM25, REPRODUCTIVE MERISTEM 25	Encodes a member of the REM (Reproductive Meristem) gene family, a part of the B3 DNA-binding domain superfamily.
5G18000	5G18000	REM20, VDD, VERDANDI	Encodes VERDANDI (VDD), a putative transcription factor belonging to the reproductive meristem (REM) family. VDD is a direct target of the MADS domain ovule identity complex. Mutation in VDD affects embryo sac differentiation.
5G20730	5G20730	ARF7, AUXIN RESPONSE FACTOR 7, BIP, BIPOSTO, IAA21, IAA23, IAA25, INDOLE-3-ACETIC ACID INDUCIBLE 21, INDOLE-3-ACETIC ACID INDUCIBLE 23, INDOLE-3-ACETIC ACID INDUCIBLE 25, MASSUGU 1, MSG1, NON-PHOTOTROPHIC HYPOCOTYL, NPH4, TIR5, TRANSPORT INHIBITOR RESPONSE 5	Encodes an auxin-regulated transcriptional activator. Activates expression of IAA1 and IAA9 in the presence of auxin. Mutants affect blue light and gravitropic and auxin mediated growth responses. Together with AUX19, it is involved in the response to ethylene. In the arf7 arf19 double mutant, several auxin-responsive genes (e.g. IAA5, LBD16, LBD29 and LBD33) are no longer upregulated by auxin.
5G32460	5G32460		Transcriptional factor B3 family protein;(source:Araport11)
5G37020	5G37020	ARF8, ATARF8, AUXIN RESPONSE FACTOR 8	Encodes a member of the auxin response factor family. Mediates auxin response via expression of auxin regulated genes. Acts redundantly with ARF6 to control stamen elongation and flower maturation. Expression of ARF8 is controlled by miR167.
5G60450	5G60450	ARF4, AUXIN RESPONSE FACTOR 4	Encodes a member of the ARF family of transcription factors which mediate auxin responses. ARF4 appears to have redundant function with ETT(ARF3) in specifying abaxial cell identity.
5G62000	5G62000	ARF1-BINDING PROTEIN, ARF1-BP, ARF2, ATARF2, AUXIN RESPONSE FACTOR 2, HLS1 SUPPRESSOR, HSS, ORE14, ORESARA 14	Encodes an auxin response factor. Mutants have many defects including enlarged rosette leaves, reduced fertility, later senescence, hypocotyl elongation defects, enlarged seeds and enlarged cotyledons. May not mediate auxin effects. Increase in seed size due to increased cell proliferation. The mRNA is cell-to-cell mobile.
