# Supplementary material for: Exploration of the B3 transcription factor superfamily in Aquilaria sinensis reveal their involvement in seed recalcitrance and agarwood formation
Source: PLoS One. 2023 Nov 16;18(11):e0294358. doi: 10.1371/journal.pone.0294358 (PMC10653465; doi:10.1371/journal.pone.0294358)
Supplement: S1 File — (TXT) [file pone.0294358.s007.txt]

>AsLAV1
MAAMTCMNALCGSSTSIDWRKGWPLRSGGFANLCDKCGSAYEQSIFCDLFHAKDSGWRECASCGKRVHCGCISSAIFIELLDSGGVNCISCSKKSGLGTMSEERKPNGFVMPLVDHACQPHSTSSDNQLSGGSLENRKFMQSSSNAESIGLRHLVQFQNSGLGATFGPTKQEEVVHPARETENTCFSSFNQANGSGPAVKPDICKENIYESLSQTNLSISLGGPFSTPSSFPGSFVEEKGKISAVLQQASKSRQLLPKPPKSALEGNSGMAPQIRVARPPAEGRGRNQLLPRYWPRITDQELQQISGDSNSTIVPLFEKVLSASDAGRIGRLVLPKACAEAYFPPISQPEGLPLRIQDVKGKEWVFQFRFWPNNNSRMYVLEGVTPCIQSMQLQAGDTVTFSRMDPEGKLVMGFRKATNAITVQEAQPSAFANGNLSSESFFSGVFEKLPIISGYSGLLQSLKGSSDPHLNTLSKHLNSARADISWCRSDKHDDRKEGLLLASSVNSERKRTRNIGSKSKRLIMDNIDALELKLTWEEAQDMLRPPPSVKPSIVKIEDHDFEEYEEPPVFGKRSIFLVRSTGEQEQWVQCDSCSKWRKLPVDALLPPNWTCAENTWDQTRSSCSSPDELTPKEVENLLRQNREFKRRKMIGYEKSTQEQESSGLDALASAAMIGDKDDNPETTSVAATTKHPRHRPGCSCIVCIQPPSGKGKHKPTCTCIVCMTVKRRFKTLMMRKKKRQSESEAEAAARNHQTWGPREEAEVEVDSSSKPTSSHFDPSENEAKLGNELESKSPSNNLSNNIAEASKGEIDLNTDPDREDSSLAGGVNRVSMVNLLQVAGLPLETYLKENGLSSLATDQQASSASNAQPPQADNEEPDNGSASEEHESVEEENCDTEMDKIQDDEGSSDG*
>AsLAV2
MAASPSLRICFNSECSELKSERTRKGWRLRTGDFAQLCDRCGSAYEEGRFCDSFHSKASGWRCCESCGKRVHCGCIVSVHAYMLLDAGGVECMACAKKNAILGTNPAWPPSVFFNSSLPERSKDLSLKNWNKLAGSGPVPWRQAPTLFNASVSQPDLFKRMHYEVDSSNGTDRPNLDNLSAPPFDKNKIENFPNSFMNGMLKLGSQDIFENGNAGMVNVEHPRSYLSNCQRPQKGEAANSQLAVSSFASPEEKTGQMGGLATHIRPSPQALLVRQFHDNPHNGPESSGDTQMHSGKPRVDARGRSPGFPRYWPRFTDQDLQQISGDSNSVITPLFEKMLSASDAGRIGRLVLPKKCAEAYFPPISQPEGLPLQVLDSKGNEWKFQFRFWPNNNSRMYVLEGVTPCIQSMQLQAGDVVTFSRLEPGGKLLMGFRKATAASISDQDHEVKSSNGVSPDGAEQAVPTSWSKVDKSGYMAKEAVDVKPSISRKRKSSVLGLKSKRLKIDNEDLIELKVTWEEAQGLLRPPPNLVSSIVVIEGFEFEEYEDAPVIGKPTIFGIDDEGKKVQWAQCEECFKWRKLPASALLPSRWTCFGNSWDPDRSFCLAAQELTAQQLEVLLAHRDSDVSKKMKATKMKTESIDTLEGLDTLANLAISGEGDGLPSYQATTKHPRHRPGCSCIVCIQPPSGKGPKHKQACTCNVCLTVKRRFCTLMSRREKKQTQKEAEVSLEMPQIPLRDKLDGETRSCNVAGSSSPDQNKAISEGSDGDPNKIKSSNSPFKGQIDLNIQPEREEELSPRFERVSFSISSLQDQIGRYLRPEGVSDSCETSTPASNQRQVRITEENNGSTIPNVSSHQDAENGDISCRAFKVSGSTSAASNQRQVGITEENNGSTIPNLSSHQDVENGGIGCFAFKVSGSTSAASNQRQVRITQEQDNGNTIPILSSHQDAENDHVAHFALKMSGSTSAAG
>AsLAV3
MAEEEASPSTNDHYHAALVLYSLKYVEKSSGNLELLRAKIVDKMKCHDISATEFSGTEPTSPEQDSPPPTADAESNPLRARFTNRNSSHNDDGKPTTEIEEIIRNYQPPATPPFEALKGLIGECSPPFEKQLTDSDVNDLQSRLTISKGYMELLRPLLKAGEVLADGIPVIVYDREGKEYLMTFKVWQKVHVFTTGWKKFYKEHELLSRQDFVTIWMFRNLQTDGLCFAFTWRRLPVFWRLKRRRTCGAD*
>AsLAV4
MEPNSSTPPQPAAATSTLLHPHFRQPTLTQHYSLPDHRHHQHCYYSYQNQSFAYPLNDFPATNAELLRSWLPGNSGLVGDFFPFLRRVNSTGQMLAQEQERTMRTTLDPYTSKAARIKRRIARQRSLCLSQNQTAGHPDSRRLNLPGPGSGALARRDLYKFITPDNKRLRVVLEKELRQSDVGSLGRIVLPKRAAEENLPSLVEKEGIQVVVREVSCDQNWAFKYKFWVNNRSRMYVLENTGEFVKQKQLGMGDSLTLYEDESKNLYVSVTKATKSPAGETRTNEHPKKHQHSDDEEASLALLIDQVLANHDEQAEAADPDNSIDLFPNGGTSSSRPASQQLSSPSTSRNYFLAEAGCWSTAVKATTVRPTSGGKERRSEDGASITFDDCYGGLDTLPDIIRYNFSP*
>AsLAV5
MFIANKIELEVPVALNLVLSLKSTIVPLFEKVLSASDAGRIGRLVLPKACAEAYFPPISQSEGLPLRIQDVKGNEWTFQFRFWPNNNSRMYVLEGVTPCIQTMQLRAGDTVTFSRIDPGGKLVMGFRKATNSDLQDTDTSFPDNGMPSAVPSNSIFTENQPSASACSGLHQLPKGAKDPHIDCLSENISLPDGDISENYGSKGNGEYQQQQVVNSEKKRTRNIGTKNKRLLIHNEDALELRLTWEEAQDLLRPPPSVKPTVVTIEDHEFEEYDEPPVFGKRTIFTACSLGGQEQWAQCDDCSKWRRLPGNVLLPPKWTCADNVWDSSRCSCSADVEISPKELENLLRVRRDLKKRRLLEGQKLAQEHEPSGLDALACAAALGEKLVESGESSVGATTKHPRHRPGCSCIVCIQPPSGKGKHKATCTCNVCMTVKRRFKTLMLRKKRRQSEREAELTERESNANKDVVEINGARNGHSENEGSEGRTQAEVAEMSSGQIDLNCHPIREDNPVDEPGASVMSLVEVISMPLNGHVKHNRAVDTYREQEDMQHSELFSQSNQQERRISDEEFLASVGWEQKNGDN*
>AsLAV6
MARLHERPEACAFGAGVPERGDMNQTRAGPGRDLTRDLLAAAGFPSFAFVHKKKRMARRQRRSPSTITFLRPHNSSSSTSHVPALDIAPPPARALIDPLRLKFLFEKELKNSDVSPLRRMILPKKAAEAHLPVLDNKEGIIINMDDLDGLHAWSFKYRYWPNNNSRMYVLENTGDFVNTHGLQFGDFIMVYQDCQNLNYLIQARKASDRDVYADLATNAVNNVLLLDYEFGESNSYNYPTFDDTGMSFVYDTTFSSESSFDFLAGSTTNYSTFGSLGSFGVPDENLSLDDDFH*
>AsLAV7
MKTSEQVHAEQVMGTEDRSELWLDDVNDASFFYCDIPPMPDFPCMSSSSSSSSTPVPVKATAGSSSASTASSSSSAASWAVLKSDAEEDKSGKKSYDNNFQQTVEAPPPGALSSTASMEFQQPSDPIDDVDNCMDVMDNLSYIDHLLDNNDFFDPSSIFQQNDPIPEGFQQEHSQPQQGFEIETHPTAESRGDGEIRQAGPSEDLATVFLEWLKMNKETVSAEDLRRVKIKKSTIECAARRLGGGREAMKQLLKLILEWVQTNHLQRRRVKESTAVSNNNNTLAPYRLQDPYFQNPNQNPPDQIPPSDLNPCFSQAAWISRPPYTQDPTAISSGFSPAVGYMSDPFGNGAQTMHPQNPYQENYHVMDCVQTWNQQPQPQFPVMPHYGSFPDNGFGGVPQQPPSFPVYDNQYPYQYPLQPGQGNERLARLGSSATKEARKKRMARQRRLASHHRNNHHHNSNNSQVPNPNQNAELQARMGSDNGGGLTGPGNWMYWHSVAGSGVTANQPMVSAEHAAVMPAVDRQQALAMNYQRQPPPSDRRQSWKPEKNLRFLLQKVLKQSDVGNLGRIVLPKKEAETHLPELEARDGIAIAMEDIGTSRVWNMRYRFWPNNKSRMYLLENTGEFVRANGLQEGDFIVIYSDVKCGKYLIRGVKVRQSGTTKSETKRSGKAQRNQRPNSPSANRNTPIANDPSSSSPNAQTLK*
>AsRAV1
MDPNQNSPPPHHPYLYQSLQPSMFVSYPNLALNLNHFHDNPEVNDQERVLMFEKPLTPSDVGKLNRLVIPKQHAEKYFPLGGDAGDKGLLLSFEDESGKCWRFRYSYWNSSQSYVLTKGWSRYVKEKQLDAGDVILFLRHLTDAHRLFIGWRRRGTTEAARGFLSGDGGSGNEVGGWSRAYQNPYLGQVQTQHAASVGEHQIAEANPRRLLRLFGVNMECHQVPHQSQPATTTLDHSSFYSSNFMDMALSGDHMNHMRNHRG*
>AsRAV2
MSPFPIPSLSSPPSSCPKPIFPKPPHQNLSLTSGSRSPPLLQPHTDPMDMSLGTNPDNICNLNNQEDNNFVEREHMFDKVVTPSDVGKLNRLVIPKQHAERYFPLDSSSDEKGLLLNFEDRNGKSWRFRYSYWTSSQSYVMTKGWSRFVKENKLDAGDIVSFQRGVGELGRGRLFIDSGRRLPSSGRSFQIPNPYLAFLSPPPSSPSRWGRLYDSLPQTMPYFRPLQSHPLINYSVSHHQELIRATGTYHGDVYLRSGAEEEAQPEAIDSLAANQAAAKTLRLFGVNMEYASGADCGPSSSSNSTCQGRAESRRKGEGSTSFDLDL*
>AsRAV3
MSIICTPTPPLNKPMEQRRIRVFTKSLTSTDIDKRLSIPTHSLAYLPPFGGGCAVELWVRDENERLYRFVCRIRKAGYLKPVLSEGWRSFVQDKCLKVGDKVSFFEEEDYGNGIKVFGAVFPRSRYKIMVDRQGFGSPA*
>AsRAV4
MGLFRKELTKSDIEKWLTIPTSALPRLGIPKASMPHELKAVDKDGKLWSFRLSTGGSGYPNPVIAGGWSQFVSSRNLKPGDEVTLRSKEDGRLFEIDVFRRPSQVPYSLGEPLDFRELSDLREQLLLRVEYDREFDKVKRRCDALCRQKDFLRLLKSYPMKMVDDSKCKGWISDVVSIKGVLRRIHFRSDVQPRSLFHPIEEGL*
>AsRAV5
TDIKKRLAVPTHALQHFGIPQYGHSINLSIRDSSRQVWNFSCNIRKMGHPKPVFQVGWLEFVRTKELQVGDIVVFYRQHDDNTGTEYRIEVQ
>AsRAV6
MAAEFCKVLSETDVKKRLSIPTEFFERHMLPRFELEGGSNNSACKLHKAEVMEMEVRDGKGQVWVLGCSVRRKGLYAKPVISRGWCNFVRAMGLRAGDMVAFSLQLHGSAQVQPRGRLNFQVAATRGIKLFGSQMNVPIL*
>AsRAV7
MFIFQKSLVETDIMKRLAIPTAALHHFEIAHGGSADLLVRDSTGVVWEFSFCTRNGLYPKPEIRGGWLDFVRSKGLRIGDEVAFYKDEDYASGTLYRIEARRLTSIMGHQVLGEIST*
>AsRAV8
MALMFSKRLSDTDVRKRFAVPTHVLLHFGMGHGVQSVELMVKDSKGVVWSFDCTTRAIGYSKPVFQAGWVQFVRDRELQTGDNVFFYQEEDHDTGARYRIEVQRHVRLMGKDMWHVVA*
>AsRAV9
MRTHPYTCQPYRSTSSYMAVEPKDAKKITAEMIFEKSLTHTDVTKRLSIPTRSLVSLPPFGGGFSTQMVVRDETGCSWRFVCSVRRNRRYLKPVLSQGWLAFVREKGLNVGDKIAFYESVGEETKIFGALLGRTHQYIAHIRRSDRRNVSAKTQRRAGQRGNHGKKTT*
>AsRAV10
MAVEPKDAEKSRAEMLFDKSLTHTDITKRLSVPTRSLAALPPFGRGFATHMVVRDEVGRSWRFVCSVRRGRRYLKPVLSQGWLAFVRAKGLKVGDRVAFYETCEEMKIFGAVLGITHQYIVHIRRSANPVRAGPVNFLRLKLTSLLIDSS*
>AsRAV11
MSFELEGRGYCSHEEEDEDEVMRDNPSFPFLSPSPASSASPGLWLRGFDSQRDPPPAVDSDRKLEFVDLTLRTSNVETAAAGGESSGSVKPVSVEKEHMFDKVVTPSDVGKLNRLVIPKQHAEKYFPLDSSSNEKGQLLNFEDRNGKSWRFRYSYWNSSQSYVMTKGWSRFVKEKKLDAGDIVSFQRGIGEVGRGHFYIDWRRRPDVVLPDPGNFGGFHFQNQLSFVPPSIRWGRLYSLPQTTSFPRRFEPSPRLNFAGYNPYDHQQYHHHYQQEQRIQPELRAVGYGNVPQIYARASPLSNGTPIGAAQEGGPPTVIESVPVLVPANKMEAGKRLRLFGVNMECGTEDDSSSSSSSSLHSRMHAECSKKGKSSLSFDLDP*
>AsRAV12
MKKLFSKLLSKTDIGKRLAIPSKSLGLLIPRMGEEGLDVEVEDCKSGKLWLFRCSVRKGGYLKPVFSGCWCKFVRSKGLSVGDKVKLYKEDNKYKIKSKKAVRIFGATFGFAAAP*
>AsRAV13
MRLFTKPLSATDLEVRFSVPMESLASFGIPEGESALDFKAADPEGHSWEFRLKTREKDTHPKPVISAGWLAFVRHKRLRLGDVVELHKHSTHADPHGTFSIRALRKFNLLGQDIWLDVEQFH*
>AsRAV14
MELFSKELTHTDIKKRLAVPNGVLPYLGLPQGAQSVDFRVKDSSGRVWRFRCSRRLAGFSRPSQSGWLEFVCTNDLRIGDLLSFHQEYDHDAGSEYRIEVWRLVRIFGNNVFKAVA*
>AsRAV15
MDLGSSQEEAQMGKSGNTSSCNDDESLGICSPSPSPTSSLHVEKEHMFDKVVTPSDVGKLNRLVIPKQHAEKYFPLDAAANEKGLLLNFEDRNGKVWRFRYSYWNSSQSYVMTKGWSRFVKDKKLDAGDIVSFQRGLGEAARERLYIDWRRRPDVPPDPASSSFPYNPHQHLSLHRSVPWNPMLMRPPPPHVTAGYYGGGSVVYLGSAAPQVGIGVLEWQHQNGPRQEPAIVFDSIPVVQGKAAAKRLRLFGVNMDCPMSETEEQDVLESTTIGNAGAVAALSMQCSSHRAPTTQNPNSSSSHHQLRLYNADKGKSSMSLDLDV*
>AsRAV16
MLIFEKPVQETDIKKRLAIPTSALHHLGIVHGDSEDMLVKDSNTGEVWVFSCCTRNGLYPKPEIRGGWLDFVRSKGLRIGDKIAFYKEEDHSASGTLYRIEAKRATSIMGQQVWGEIST*
>AsRAV17
MELSSKQLSYTDVKNRLAIPTYALQHFGIPQGSYSVNLSIRDSSQQVWNFNCNIRKMGHPKPVFQVGWLEFVRTKELQVGDMVVFYHQYDNDTGTEYRIEVQRWMSEF*
>AsRAV18
MELFSKKLSDTDIKKRFVLPTDALQQFGLPHGAHSMDLRVQDSSGQVWNLSCTTRSRGYPKPVFQAGWLQFVRTKELQVGDVVVFYRQNDHDPGAEYKIVVQRWIRLFGADICYIIA*
>AsRAV19
MEEEMLSAISHGEVNANVEVSDSSSVMRVTSKRPRHGGNGSSSRFKGVVPLQNGNWGAQIYTNQQRIWLGTFKSESEAAMSYDSAAIKLRNGDCHRNFSWNTITAQEPNFQSHYSTETVLNMIRDGSYRSKFMDFQRGCSEMPKVEVDLNPTRAYKNEGLLCRQLFQKELTPSDVGKLNRLVIPKKYALKYLPAISGEEDDAEDNISRVNDTELVFYDRRMKEWGFRYCYWASSQSYVFTRGWNRFVKEKNLKATDVIAFYVCQNQGGELRLREAETFFLIDVISAPVVDLSNQHADIEVDLQLHLGKDNGFGEDKDVNCAQIKHEDLVGENSRPAVGTRGFKLFGKLII*
>AsRAV20
MEEDASSMASNTDVRNLVISDQSNSALGAKRPRLWAAKLKGVVPQANGNWGAQIYANHQRIWLGTFKSEREAAMAYDSAAIRLRSGDSHRNFPWTEANVQEPRFQSEYSSNAILNMIKDGSYQSKFSHFIVNLRRQQVYCPATADPNALQQCVQLFHKELTPSDVGKLNRLVIPKKFALEFFPYINETDRDGDVEIVFYDRLTRMWKFRYCYWKSSQSFVFTRGWNRFVKEKKLKEKDVVTFYACGQGSGSHSFFLIDSSHSHSHSHSHSHSGEETSHCLFPEMGINIIGKRAPEPVAVGVGEGEMELDLNLGVKFSCISMDHRQQITRLKSRNQDKGFRLFGFNIN*
>AsRAV21
MDGISCTEESTTSESTSVSPTTLVPFFPTPPLEPLRRVGSGASSVVLDSDNGGVEAESRKLPSSKYKGVVPQPNGRWGAQIYEKHQRVWLGTFNEEDEAARAYDIAAQRFRGRDAVTNFKRLNHSHDDDVETAFLNSHSKAEIVDMLRKHTYNDELQQSKRSFGSNRGSDRVESDPVHSGLEAKAREQLFEKAVTPSDVGKLNRLVIPKQHAEKHFPLQSGSASSKGILLNFEDSAGKVWRFRYSYWNSSQSYVLTKGWSRFVKEKNLKAGDIVSFQRSSGQEKQLYIDWKSRVVQVGLENPVEMVRLFGVNIFKIPGNESSGGCNGKRMREMELLTLECSKKQRFVVDAL*
>AsREM1
MTKPVQFRRNPSFELQMVEISKYCVFVPAGVVRKTGLLNKQTTLIEDPEGHRWRVKVHVTEMKHVRLTSGWSEFAAANKLVPGDAIKLQFFSDAGTGFQVQIHRRAELRKRPPNGGCVSARRHYGKGKGKKRENEKHGKEERRTDPEGNKGWSSIVFAFLKCKEKGIAIISGHEKYWLLFACPLQQSIETPSIKSSARIKNPQKTERKSHVPISYFISKYPKGNKR*
>AsREM2
MEPKKPHFFEVLIGDFKTTLHIPRAFARHVYDNKMPTELTLIPETGKPFKVSVEKRAGDWFLGTEWPVFVRDEKLKLGEFLHFFLINRSTFRMVSFGTDCCSKNIEAFLEVSEDEETTEGEPRAGQPSAVRAEATIYNNMTGGVQFMMKDPSFEVRVKTTNNYSVFVPCDVVRKTGLLNKQKTVLIEDPEGHRWQVKVYVNEMNHVWLTSGWCKFFVAQKLVPGDTIKLQFFSDEWTGFRAKIYRRVELRKQLPNCGW*
>AsREM3
MEQRTPKFFRVMVLDYQTTLKIPTDFAWHVYKNKVPKELTLIAGPGNHTKVSVEEREGNWFLGRGWPSFVRDHKLETGEFLVFSFINMTTFKVVCFGRNLCSKNIRTLASKLRPKPSPVPDVKEEEPGESNKIAAGVTRMGDPSAGGRSKQVPNNMANGLQTGWPIHPSFEFVFKEYNRKFAFVPAQVARAAGLTPGQNTVIQDPQGDMWPVRASRSGWAGIQFTSGWSDFIKANKLEVEDTIKLHLSDAGFRTFRAHIYRRGEGRH*
>AsREM4
MGEQCKEFSSWEEEIFWTRFQSTHFVQFLRGGFRQQLVLPEKFALHFKQRLPSTVTLKGPSGSVWEVGLTTINETLFFKHGWREFLNDHSLKENDVLVFKYNGVSNFDVLLFEGQNLCEKASSYFIRKCSHSGADNRGQNKRKLEESPAEVIHLSGDCGLEGTPEKTTDNDTPPVLQKNSTSSKAKKKMQRGVCYIRPVRASLHAPAHDLPSAGEVEVMSDIVSSQPPPMSLLEEQQRKAIALGQSVVSDNGFLVVLKPSHVRKKFFMTIPTGWLLRNLLLKSQDVILRMNNHTWKSKFCFYRSLDRFKKTGGRSYGGLSAGWKSFVAENNLEENDVCVFEPEDPMVKPIVFDVSIFHVQQVTVPLTDVASTSC*
>AsREM5
MQSSNYITPKTPHFFKIILADTLSQGKIGIPKRYVRKYGDDLLSSNTALLRLPDGTQWPIGLTKSDGRIWLQNGWQEFAQHYRLKQGNFLVFRYDGSCRFDVVILDLTASEIDYPRPSNAEEGSRTNRELQGQAGDVVVDEDDADDVSVEIIGVALCPKQANDHRRPRMEGGKRLVRYDTREEKAKALGRAEDFKSNKPFFKVLMSPSYVRRKHSGMPIPTDFVREHISEKGVQYAHLHLASGRSWRVKCHCLSSKKPANAWFFNGWWEFVRDNHLQVGDVCIFKLVNPSDQTFEVTIYSVQDV*
>AsREM6
METHRGRGRPKKGNEVRRPHFFKIMIAPTLRDGGLRIPKRYVREFGHHLSSPVKLQAPGGGFWPVELVTRGHEMWLGDGWQKFVEFHSIAFGYLLVFRYEGKSNFRVLIFDMSATEVDYPKVLPKLEVLLPEKEVLLPKKELREKEPSVVFVG*
>AsREM7
MVYLILLYTKWMDEMRNLADEQGIYCKLFLSNRRPVTEEEKKKAMQLAIEHISSRPHFHLVMKATSVSKLFSLAIPKNWAWCNISEGIHQVELRVPPNKERWTVRLLQTKQGCRLTKGWYKSVWDNNLEQDDACVFEISEGCASDPNQVLLRFSVTIYRVVDEIVPLTQPSWVKQQSFNQAKIIKPKNC*
>AsREM8
MGGISESCRAMERNMYWNELELTNHKFFKIMASDFRTQLRIPRKFTNNFREELPKTISLRGPSDSIWRVRLARANGDMILCSGWNEFVEDHNVSEMDFLVFHYAGNATFSVSIFDMSGSEREGSYFARMHKQSCSNGSCVLNRKDREGPLMKLEKEYVEDTKLGRRRGEGIVKSVGSNGTERGKARVEEPAENDTEGSVSEDQSARKKKRLESEAGREAFTRVEVPASSKGTLGAATNKAEESADEMRNLAYQMRSYSKYFISNRRPVTEEEKKKAMQLANKHTSTRPHFYLVMKATSVSKLFSLSIPKDWASCHIPEGICRVELRIPPNRERWTVRLLQTKQGCRLTKGWYKFVLDNNLEQDDACVFEISEGCTPNPNQVSLRFNVILYRVVDEIVPLTQLLRHK*
>AsREM9
MVGTRESCRAMEKHKYWNEFEPTRHKFFKVMVENNFRTQMRIPRKFKRNFRVELPETIHLRGPSDLIWRVRLARTNEDVVLCSGWEKFVGDHNISYGDFLCFQYAGNATFSVQIFEPSCCEREGAHFPNKHTTSCSNGNCVLSKKDPVEIIDLMKMEEEGVEDTKLSRPRGKWISRPSRSPPGIRTQNATKNDIEGPPYGNQTSAKRKIKLGKYSKQFISNQRPVTKEEKEKAFLLAAHHRSPRPCFPVVMKATNVSVVFSLHIPQYWACRHVPAGTHLVELRVPPNRETWTVGLHRTKSRCRLTKGWFKFVWDNNLEESDACVFEIPKGFRSDRNRGMFVLNVIIHRVVDEVVPLTQQFLKHN*
>AsREM10
MGGMRETCKALEKHRYWNDFEPTSHKFFKTLVRDFRTQLRIPGKFMRNFKEELPKTVSLRGPSDLIWRISLRRTDEDVILGKGWDEFVKDHHLEETDFIVFQYAGNSTFRVVIFDASGCEREGSYFVKKHTMACSHGICSLHKEVREEAENIIDMTKIDGKDVLPNNLKKRGKRKRIAQPVASNGRRKAAENDAQGPVSKDLDSTRSGRKKEKNMGKRSAGEVKREAPSVAPRIAEEEEEEDDSKDLVGGCWPYKKYVLSNRRPVTEEEKIKTKRLAVNYKTPRPNSFYLVMKATYVTQCFVLNIPKDWASQHIPEELQYFELRVAPNMKRWLVKVTRNRHRCAMSVGWCQFVLENNLEQDDACVFEPCESSPWDQNKRRLRLDIVIYRIVDEIVPLTRILRRDHKKT*
>AsREM11
MSSTTDHGPDDGLMTGSTPPPPPEAASKFGLEMEVTPRDDRPSFFRIFFDGRTTKYLKIPEEFVQRYLREETSPTATLKGPTGASWVVDLCKNRSGSLFLRDGWQQFCRDHRLSQDDFMFFKYEGNMCFEVRFFDKSCVIRSYEPFEASTSKKVNASADVQIKEEEEEEGEEEEACRRADDPADHELGSSSFPRFKVCLTKSTMKVKLLKIPTAFAQQYLPGSKTTMTLSRSSAEKCWEVTYLGSQGNNTSLSSGWGAFLKDNQIEVGDTCWFELVAPTRMQVHVFH*
>AsREM12
MPRPFFTKLILPSTLQLKKLRIPDNFVSKVKDELSVAAALTVPDGRVWRVGLRKAENKIWFQEGWQEFVERYFIRVGCFLIFRYEGSSAFTVSIFNLQNSEVNYFPNTAMFKRQYPFEELEDGDDNPPPAPQNLLVEPKVNHGINWTGEDPLGASNDEKVPKPKKRGRKKLKPDPSQVDVPAQRRDEVDAHGRFYESASARKRTVTAEERERTLNAAKAFEPTNPFCRVVLRPSYLYKGCIMYLPACFAEKHLCGVSGFIKLQLPDGRQWSVRCRYGGGKAKLSQGWYEFTLENNLGEGDVCVLEMLNSRDLILKVTVFRVLES*
>AsREM13
MLRGDKFKRKRGRPRKFPVADSCNFFKVILHQTLQEKKLKIPGKFLRKYGSRLVSPLVDLVDPNGRGWEVGITRVGDDVWFDHGWSDFVEYYSISYGYFLVFLYGGNSKFHVFIFDKSTCDIDYPSCERSSVHQNKRKQHSSVPEDFEANKKHDYRICTIGLDDDDESKDSVIPLEMLNFDHNKLQMTIRTPSGGNGERGHGDVYLEEHIEIYVTVKFGLLYSSAEKRRAINAAKTIKPKNPSFMAIMRSNIANGTMCVPAAFVNTYLSQVSGHMITLVDSHGRKWPIGMVKRKFGGFNLKDGWATFSREINLKVGDICILELIKVGGSELKVSTFRA*
>AsREM14
MVGGDKLKRKRGRPFKTPIGNASNFFKVILHQTLEEKKLKMPDKFVRKYGSQLVSPVVNLVDPSGRSWEVGLTRDVGNIWLDHSWSDFAEFYSINYGHFLVFQYDGNSNFDVLVFDRSTCDIDYLRRDCERKSVQQKKRKQHKSVPEYLKAKKKRTNIDLDDEEEEEDKSNVEAAIPKDMDGFHCDKLKITIPTPSDGTGNGKSGGGSSQHIEIYVSRKFGSKYSSAERDRAVRAAKTIRPQNPSFLVIMRSNLANGIMYVPRTFSDVHLSGISGNMATIVDGHRRKWPVVLSRRLQGGFNVKEGWTSFSRDAKLKVGDICIFELIKVGGSELRVFTFRA*
>AsREM15
MSSYKNTPVSSADQKAHFFKIILEDTLSEGKLLIPVKFVRKYLNDVPVPTKVILEVPRGKKWEVELSKSDGKTCLQNGWKEFAEHYSVKYGCLVVFRYEELCKFHVLVFDMSCTETEYPKQHTKDEDDDLSIEISDMPSSCGRKRGRSSSSYSWPCKTSKTRLTQVIGMNSKSEPKTSGVERGRAIAGQRKWKQARPPSPEARQACENSSFSKTIKPSFKAFMRVPVEFTDKHIIGPQRRTDVILEVEDRSWKVELLTMATPKRYGCFSGGWPKFTRDNLLKVGDVCVFKLIKACDVVRMKVSIKRC*
>AsREM16
MKVREDPIPAATPAQIATLKFSSVGKRKTRKMSHPVPVPVGPDLPLRKSCIFYKLMVASILQDQRLKIPSKFVKKYGDELASVATFAAPNGRLWLVELKKTNEKYWFDSGWHTFTEHYSISVGHLLLFRYEGNSHFHVHIFDLAASETKYSCSILNSSQQLCNHEQCSIQHFKDMEMGPELLEAQKSACGGNETNIDLGKDALYLQAGVQPTQDIGIQCGKLSEPVSKADEIGSHLLHEGELRLKRIKQETEAVNLGELKEKAELPAVANPGIPFTRRWRVATPEEKINTIRAATLFNPDRPYFKVILRPSYVYKGINLHIPRTFGRHYLKGKTGFITLQLSEGENWTVRVINGNGGLKFSQGWPDFVWANNLNEGDVCVFELISTKDVVLKVTIFRVLEEIGPYKQTKG*
>AsREM17
MPRPFFHKLILPSTLKERRLRVPDNFTKKVKDELSVAVALTVPDGHVWRVGLKKADNNIWFQEGWQEFMERYSIRIGYFLIFKYEGSSAFSVSIFNLPSSEINYHSPSELPKHGRLYPFEELEDEDSTPALQNFLTGTKLNNCISWSDEGTLHTPKVEEPPKPKKPGRKRKSEAGQQDRPATNGDEGEMRFRFYESASARKRTVTAEERERAINAAKVFEPSNPFCRVVLRPSYLYRGCIMYLPSCFAERHLSGVSGFIKLQLLDGKQWPVRCLYKGGRAKFSQGWYEFTLENNLGEGDVCVFEMLNTRELILKVTVFRVLDGH*
>AsREM18
MYSASNSSGISTVKFCPLSSIFPHNFRSFPNPSRPFKFKISKTAVPLLVSSPEKMVSYEEIRRKRVEENQKRMEALKLQHLSLGLRPAPLKPTPRKPTLSRELAPQVIVLRRSHRVAKKPTPVYSEAVLERAFIPRRISKTRRDLSNRVYASEEGRQKATEKAEKLELSLGTDFPTFVKSMLQSHVTGGFWLGLNRHFCVRNLPKKDEVITLIDEVGDEYPTIYLPRKTGLSGGWKGFAVAHELVDGDALVFQLIRRTAFKVYIIRVKEFEGKNSNESS*
>AsREM19
MVESLDHSSYEEARRKRVEENQKKIQELGLLNISKDLKTASHRNSQTQNKTRSLKPKPENLYALQPRRSSRPRNPVTSYVDDVAVDLPPLRKRSRSSSSSNWASYLARPLHEVKTATFEERAAALRAAEKLQSELQSGNPSFVKSMVRSHVYSCFWLGLPSSFCEAYLSTSQYNVVLETEDGAEYEAVYIGKRAGLSGGWRGFALEHKLDDGDAVVFEVIQPARFKVYIIRASALMNRGAVKREEGAKGAQKKTEQNFRRKVKTEDMNSISPQPKAMDKQEQAEDITSEATKAATAANDGGRRASTRNRRRRY*
>AsREM20
MGEKCEDCRSWEEGIFWTHFQSTHFTLFLRGSFHQQLELPEKFAKHFKQKLPPTVTLKGPSGNTWEVGLSKIDETLSFNHGWQDFIRDHSLAENDFLVFKYNGASVFEVLMFDGQSLCEKAASYFVRKCGNTEHARGSPAKRKMEENSAEVIQLSTDCGQEGTPEKSPNNDIKPRSVKRPIKPTTKMKMSNGVCSIRPIRARYNLGVREPCSPVEEVGIIPKKRSILKPMACRRLVSEPEKRRALELAQAALREGGFIVVMKPTHVRSRFFLTIPAGWLARHYCSEKQVMVLRHNTTTWRATFNYYRQGDFGGLTGGWKSFATDNKLVEHDVCVFDPEDVTARPLVFDVNIFRALQEADPPLACGDLVLDSHQANEATASEDHPVA*
>AsREM21
MLQARRPHFFDIFSFNFSAKRLKIPLAFVGSLQGRTSGWVSLIGPSGNTWHVDLIKCGDELFFEEGWPEFVRDNLVENGDLLVFGYYGELRFTVQVFDQSACEKQTAFNATCSQDPAKYGGLLEKRAREEGVVALDVIPFGIPKKIRSSSSDVHSGSFVERHESQLRPLAIYYEENGQQEEIMTTIISQEAKSCGRITRDDNTHIDVWDGNSDSAICRSIGKEDNLKLHDNSGLSQLAEYEEEKVVQSFQSCFPFFVRTMKRFNVSGSYTLNVPYQFAMEHLPNSKTEIVLRNLRGISWTVNSVPTTRVHTSHTFCGGWLAFVRSNEIKVGDVCIFELVHKYELRVHIFHVGKEDPSNGNNKVASNGMIVGSAMVENLQKKSKKKYSKIQSKFRKKFQVCDTNGSKMIDSKRYDCEAKKSASVALCSLARTGNEVPARGTDAVMGGLRVMLALDEEKAARSFASGYPNFARIMRKFNVCGSYTLKIPYKFSKAHLPNCKTEIILRNLQGQCWVVNSVPDSKGRLIHTFCGGWMAFIRDNDINMGDICIFELVGKWEMRVHISGVGRKGLEHPQGSL
>AsREM22
MSSNKNTPVFSADQKPHFFKIILEDSPTDEKLLIPVKFVGKYLNDVSVPTKVILDVPGGEKWEVELSKSDGKMCLQNGWKKFAEHYSLKYGSLVVFRYEELCKFHVLVFDMSCTEIEYPKPRNREEDDDLSIEILDKPSSCGRKRGSSSSPCSRPCKTSKNKSTQVAGMNIKSKPKTSAGVKRGRPIAGRRKWKQQCSQVGIRHQSVHERINSAPKRLTRSEKVRALARANSFKANNPFFRVVLQPSSVTRELNIPPNALVEKHLRRGGPVMLRGFDGRTWEVALSCAAQSSNTKPKARLFGRSWTAFVRDNSLQVGDACVFELIEGQKLAFNVVVFSDPDDAHPSATASSGKSCLQRPSSPETSQNCKDSSFEKTIHSCNLYKCLGLPLEFIDKHIIGFEEQRDVLLQVEEKLWPVKLVAMSQPYKGGKFADGWAKFAKDNSLKRHDVCVFEPIKASNLVLIKVSIKRQ*
>AsREM23
MHGLEKFFNGVSADFFNNAIQFIDFPPEDLEPSYEFGEATCDATFQRPASPPAAVPPTLPSGFHGDHSDASEQKPSIHRGRDHSVSATKTPHFFKIISEESIQDGKLEIPAHFINKHLFSVNEILSPVVLEVPNFEKWEVELSISDGKMWLQNGWKEFAERYSLKYGYLVVFRYEGNCKFHVLVFDGTCIEIEYSNPSTTNGDFSIQILNEPSSCCKRRERFSSQYTGPNKLRKIDSTQETGINSNSEVKKGNAIAGMKRKQARVGKKPALYNIDKSKALQIAASFKSKNPYFLAVMQPSYLSPTYRVTIPAHFSNVHLKTTHCRINLHLNGKSWSVQWYCTKRYSEIRCGWKAFAKDNNLEVGDVCAFEVIDGLNMLWKVVIHRKAEEAPQSSSLDDTCSNTQVRKASLTCIERARALERTKSFKSDKPFFAVVMQPCYITHALFIPLAFARKHLRGNNQVILRVPDGRTWRVSCRKKGATLGGSWKVFVRDNNLRVGDACVFELIEDKKIELNVIIFPASEADRPSSTSD*
>AsREM24
MLKVPRGKTWDAELSRSDGKMWLQNGWKEFVEHYSLKYGDFVVVSYQGDCNFQVLIFDKSCTEIEYPELDTGDDDLSIEILNKPPSYPKRKERLSSPCTCLCKTNKTDSTQEAETNSYSQPKTSEKKRARAMVGQKGQEARACKRMRTLNGKEKSKALQKAASFKSKNPFFPALMQPSFLRLEYRMNIPWCFANAHLKRSHENIILHFNGKTWPVKYFYSAGGASRSQFAQLRGGWKTFAQDNNLAVGDVCVFEIIDGLKKSWKVVIYRGAEDATLHSSSDDSGNYPRGVGKKINRAQKHAKLNFLGRSISLNSGEKARAVERAKSFKSNKPLFRVAMKPSYVTGGLATFEWSGRSDSSHTENF*
>AsREM25
MPALTLLQHLGHSQLPSSSGLSAPQPSLSFSSFHSLPTPIQELEDYVWKKKMYEEGFNRPEFLQLMVGEFINSMRIPRAFVRYIYGQNVPGMLLLKPEKGKPTRVGIEKRDGGCFFDNRWAKFVEEQRLKHGDLLVFSMIDESSFGFTTLGKNCCSTNLKSYVVEHQEEQGSPMEVIKDEERAREEGESSKAVQRTRRVKKQNKVVMPKTEPSSFEVTLQGYNRYELCVPKQFMEAAGLKSKTTVVLKCSNGDKWAVKLRLERLPATERMRFASGWVEFYKDNMLKLGDTLLFHMVPGTPNEISVQIFRARSSKKQAK*
>AsREM26
MDVDDGGGEIRFQRKMMAKKEEEEEEEKEDATRLAGTGNCTFSSSSGVEQLEQGRVRLTLPMFSALAPHPHRHSSSKQLYDDTPQTSGRRKRHWNSEFNEHVEANHFLRVRAEEALARSSVMTRAQEVQANLAVNFPSFVRIMLPSAVYRGFWVTLPKDFCQLHLPGHDTMLTLVGEIEKEYRINYLGQRRALSGGWKRFSEEHKLVAGDVLVFHLVRPSKFKVYIVRVNCLGEVDAALGLINLHFHGNRSCSRVQHSEYTVPRGKHPAEAHRNKLLKLQAEGNEARMDMGSNCNDLEGVWSPGLYFIVNNLRGVDTEFLYADMEGQKLYHNTKASTGNVSLSVRHLQWPTYCGQRSAAALSILRIRRLDINKRGRPLKHKHEAAQSFAEKEFVEVEGRREPICYKRRKTSTHDLYENEEAKTKRAVMERAREVQANLSPQFPSIIKYMLHSHVTRGFWLGLPNRFCSRYLPKEDTMMILEDEKGEEFEAKYLAVKVGLSGGWRGFSISHKIMEGDTAVFQLVKPNKFKVYIVRSNGLDELDGALGLLNLEACNQMDIDGCEKYVNNEISFKEEAEERYFKDAPALGNIPMEQNQKNISANLEQVPSHSENDSEDHESEILDGIMFVKSVADFTEVRSIEDFTILANGLIINSQLSKHLQAKYYELCTSQKAYLHDHLLEGLNCQLVAGMIAETINIADAIRAAKLATPCGNFGAWLETLKSFQGLGMSVGFLLGRLEQLMNLSLKWMRYEEAREKQVKATEEKRTLELKLLEVNEKLKSIDMEVKKLKDSDGQGLDQLFREVASGPW*
>AsREM27
MLFPAISFSWFLLSFLFSRKIYPKMQNCDHNIGSKIPHFFKIILADTLTQGKIGIPKRYVRMHGKDLLSSSTALLRLPDGTQWQMGLTKSDDTIWLQNGWEEFAQYYSLRQGSFLVFRYDESCCFDVVILDLSASEIDYPHPSSAGVVSRTNGEVQEQAEDAVDDDDDDDVSVEIIGESLHPNRINGTSSDFQNWMEDNAADHRCRGMQGRNSFRRRTREEKAKALGRANGFKSSKPFFQILMYPSYVCPPRGHVACIPSDFAKKHISMESGSAILKLASGRSWKVMYCCFRSKRSRSYFCNGWKKFVMDNNLKADDVCVFEQVNPPALKFEVKIYRV*
>AsREM28
MSTRATEGSKKPAFCKIMVGDFTNSVRIPPEFVRCVYKGNVPEVLALEPELGEAMIVETEKRNQDWFLGYGWTDFVMEQDLQHGDFLHFSMIDRSSFEVFLLGKNCCSKKLKEYPRMDFSDAESTVEKVGEFSKATGQGSKRAKKQKELVMPETELPSFEATLADYGRYELVRNTFFKEIFEMGFSSFDCFVQFKMSSKTVCFYLHQCVPKKFTELTGLKSKTEVVLQDSDGWMWPVKLLYERLVDRIRLASGWVHFYKDHQLKQGDTLLFEIVPGTGNVIRVQVLSRA*
>AsREM29
MLVLEPEMGEVVVVKTEKRNQDWFLGHGWTDFVQKQDLQRGYFLHFSMIDKLSFEVFSLGKNGCCKNLKKHSRMGTSDDKTRVEGVGESSRATGQRTKKAKKQKEFVIPETELPSFEVTLADYGRYELCVPQKFTNSTGLRSKSKVVLEDSDGETWSVKLRYEQHLDRVRLASGWVHFYKDHQLKHGDKLLFEVVPGTGNVIKVQILGRG*
>AsREM30
MSRKKFNRPAFFKLMVGNFMTYLRIPPEFVSFVYGGNVPEKFVLKPEIGKAVKVYTEKRGKYWFLSSGWSEFVMKQQLKNGDFVHFSMMGESTSTFEVFSLGKNCCPKHLKENYLKYQEEEDSIIEITDEEETAMEEAEPCRVATSRAKFQKKTGGPKIGAASFELVLKERQIYGFLVPQRFVKAAQLLSQTEVVVKDPNGRSRKVWPVKLRFSGAQVRFGSGWRRFLKDNMLTPGGKLRLELASGTRNVIKVQILKSASG*
>AsREM31
MEDLRANKFPDFFKVFFPQKSSQRLSIPNAAVAHFKGLTPQKFILRGHAGQLWDVDVCTIDNYAWFQRGWGKFVKDNCVGVGDFLVFSYAGHFVYDCTILNVSGCEKSLIGSSCMREGQEEELEDHAVEEVPFENVEVDNAGITSIDEDRTSSNPCFEPKFYKRRQNEVNVPSDLIEDYGLKLEPGSEVTLVGTRKGPRHVTGRVWKWKDGRICIKGWSSFCRENNVTTNDIRLCEFLPESCRSGNRKVIKVHLT*
>ARF_1
MGGLIDLNTTSEDDETPSSESLSPASSSASGVCASVPGSVCLELWHACAGPLISLPKRGSLVVYFPQGHLEHVSDFSGASAAWDLPPHMFCRVVDVKLHAEATTDEVYVQVLLVPESEQTEQNVRNDKEETEGEDEAEAGLLSTTPHMFCKTLTASDTSTHGGFSVPRRAAEDCFPPLDYNQQRPSQELVAKDLHGMEWRFRHIYRGQPRRHLLTTGWSAFVNKKQLVSGDAVLFLRGEDGELRLGIRRAAQVKDGPNFSLPSSPQLNYCSSADVLNAMSMKTGFSVNYNPRASSSDFIIPARKFLKSLDYPIAVGMRFRMRIETEDAAERRYTGLITGLSDLDPTRFPGSKWKCLMVRWDDLETNRYGRVSPWEIQPLGSVSGSSNLLASGSKRTRVGSSSTKSEIPAPDDGVGESDFEESSRFQVLQGQEIFANHHPINRLPSARESFDIDGFKLLPGCQMPSSSNGLPSLIHGYNPHMQIRASTMQISSPSSALKFQQENELIQNFNSAYDISNMRPMVGSRRPFHTPDACGGKYTASLHSETSSLGYGHGGGHYFSHSSAQCQTGCATLPVQSTFMADQDIAPSCKSSCRLFGFSLTEGRLDSNKEDNVLQGASRLDPAASFMNRVNEQYHPKSPAVASSVRNNCTKGIVQCCPRNYDVY*

>ARF_2 
MALVEGNSRGPSETGMGGTDLYTELWKACAGPLVEVPRAEERVFYFPQGHMEQLEASMNQELDQQVTMFRLPPKILCRVVHVRLLAEQETDEVYAQITLLPEADQSDPTSPDPVQLEPPKQPVHSFCKILTASDTSTHGGFSVLRKHATECLPPLDMTQAIPTQELAAKDLHGYEWRFKHIFRGQPRRHLLTTGWSTFVTSKRLVAGDAFVFLRGGNGELRVGVRRLARQQSSMPSSVISSQSMHLGVLATASHAVTTRTLFVVYYKPRTSQFIISVNKYLDAVKNGFSVGMRFKMRFEGEDSPERKFTGTIVGVGDISPHWSDSKWRCLKIQWDEPATTHRPERVSPWEIEPFVASASINLAQPVVKNKRPRPVDGAASDVAINPVASTFWYHGSVQSNDQTQFGSSVEIQGSESHIIWPMMRREIGNDVHVSGGNLKTTPDNRRPPSHVSLNLFPDSMDGSDKILASQSILTGYPSPIASRTSNSLMHEQAEKGQKSETYTGCRLFGIDLSCNTGVSTPPRNQPSSVFVDSAGPKCSSRSAADSNRSLTLDHPKLATDSGRSLTLDNLKTGKEQNQVAPEASPKEMQNKTVHTPSTRTCTKVQMHGIAVGRAIDLTVLKGYEELVNELRQMFDIDGELFTGEKWSVVFTDDEGDMMLVGDDPWPEFCKLVRKILICPSEEMKKMSRRCRLPKTSTEGEGTALSLDSEHRSGA*

>ARF_3 
MAFAASNHPSGIPQQGATNDALYKELWHACAGPLVTLPREGERVYYFPQGHMEQLEASMHQELEQQMPCFNLPSKILCKVVNVQRKAEAETDEVYAQITLLPAPDQTEVSSPDPPLPEPERCTVHSFCKTLTASDTSTHGGFSVLRRHADECLPPLDMSQQPPWQELVATDLHGNEWHFRHIFRGQPRRHLLTTGWSVFVSSKKLVAGDAFIFLRGENGELRVGVRRHMRQQTNMPSSVISSHSMHLGVLATASHAIATGTLFSVYYKPRTSRSEFIVSVNKYIEARSHKFSVGMRFKMRFEGEEVPERRFSGTIVGVGGNKSGGWTDSEWRSLKVQWDEPSSIVRPDRVSPWELEPLVATNTPSNSQPAHRAKRARPPVLPSPAADLSSLGTWKSPVETPAFQYCDAHNGPDLYPSLKFSSAGKATSVCVGGNGVHSAISSNSMYWSNQFENIPGSIAPNNESGEKKQGTGSGYRLFGIQLLESVNMDKVPATVLVSGAGDEDGPIQSVEADSDRHSEPSNLHRSDAPSVSCDPEKSCLRSPQELQSRQIRSCTKVHMQGLAVGRAVDLTRFDGYEDLLKKLEEMFDIEGQLLGSVKKWQVVYTDDEDDIMMVGDDPWHEFCSMVKKINIYTPEEVKKLPKKKFPVNDEIKAAKSDADTIINNEDCLSVVGSEC*

>ARF_4
MPPPLQLVGLRSVDPRIWSACAGTAVQIPALHSRVFYFPQGHLEQASTASSLLSSPAVSRSFVPCIVSDVQFLADPVTDEVYTKLLLVPLLDPSRAITHYLPGNGGIGEEEGDRIASFAKILTPSDANNGGGFSVPRFCADSIFPPLNYLADPPVQNLSVTDVHGNVWEFRHIYRGTPRRHLLTTGWSKFVNNKKLIAGDSVVFMRNSTGKMFIGVRRSVKLGLGGDSARWRETAVCAGVKAESRGTEGFVKGGRGMMTAEAVVEAVERATKGLPFEVVYYPRAGCADFVVRAEAVEAAVKVYWTGGMRVKMAVETEDSSRMTWFQGTVASAFVPDCGPWRGSPWRMLQVTWDEPEVLQTAKRVSPWEVELVPPTPLHSAFPPSKKFKTPIDSRVTGEGEFFSLSGLANPTVGHLNLSLLHYSFPAGMQGARQNQFNSHSLDNYVNENNTTLWSENVTSKCDEPNLKRVSTELNMGSSQSDNLSPDSRSSAHSFVTELCENGGCNPMRSGISSFQLFGKTIHMNVPAESAYDYVGSLEDDGGKGHNESDCLNNSLDLSLSHRYSELLDTLGVQGIEAYSL*

>ARF_5
MGGLIDLNTTEDDETPSSESLSLSSSSASALSASGTSASSVTGTVCLELWHACAGPLISLPKKGSVVVYFPQGHLEHVPDYSGVPAAFELPPHVFCRVVDVKLHAEAATDEVYAQVSLVPETEQIERKLQEDRTEVDGEEDETEGVTKSNTPHMFCKTLTASDTSTHGGFSVPRRAAEDCFPPLDYNQQRPSQELFAKDLHGLEWRFRHIYRGQPRRHLLTTGWSAFVNKKKLVSGDAVLFLRGEDGELRLGIRRASQVKGVANFHTSNTRQSSHSTFSDVLQAISLKSVFSISYNPRSGSSNIIIPVHKFLKSLDQQFSVGTRFRLRFESEDAAERRSTGLVTGISDMDSAGWPGSKWRCLLVKWDDVETNWHGRVSPWEIEPCSSIPGTNGLLSGSKRTRVGLPSGQPEIPIPDGMGANDFEESLRFPKVLQGQEILGFKSIYDSGDHQNLHRPERRRRFPGSNDSGSAGIKSHARNFADISFKNPDFGEGLQLHKVLQGQEIFMNHSFDRKVPTPDEVHDSGLRIMACGQLSGMRNGWSSLVHGSDAHSQPSVPPVQVSSPSSVLKFQQASNQFFNLSSSYAFNNQQLAGNSCRSLQTRETYVKQSVASSHHQQSSWAKDQRGFAFYNHSSESSQTGNSKSVALNPTFGTDQEMAPSCKSSCRLFGFSLTEGKLDACKEDKGQKTTSPSTGTSFLPHIMENYHPKSPSVAGAVGNNCTKVNNFYALRDVLSDIAF*

>ARF_6
MITFMESKEEVKEVEKCLDSQLWHACAGGMVQMPPVNGRVFYFPQGHAEHASGPVDFRNFPRIPPYVLCKVATIKFMADADTDEVFAKIRLVPVGGGEPDCGDDVLGGIHGNETQEKPASFAKTLTQSDANNGGGFSVPRYCAETIFPRLDYSADPPVQTILAKDVHGQVWKFRHIYRGTPRRHLLTTGWSTFVNQKKLVAGDSIVFLRAENGDLCVGIRRAKQGIGGSPESSSGWNPAGGNFVVPYGGFSAFLRDDENKLLRNGNGSGLNSNGSWPSKGKVKPESVIDAASLAANGQPFEVVYYPRASTPEFCVKASLVKAALQIRWCSGMRFKMAFETEDSSRISWFMGTISSVQVADPLRWPESPWRLLQVTWDEPELLQNVKRVSPWLVELVSNMPAIHLAPFSPPRKKLRLPLHSDFTLDGQLPVPMFSGSLLGPNGPFSCLPDNTPAGMQGARHAHYGLSLSDLHLTKLQAGLFPAGFPPLDHTATPTRTSTISPITHKSSMSENASCLLTMSRLSQTSKKKSDAKAPQLVLFGQPILTEQQISLSCSGDTVSPVLTGNSLSEGNLDKTANFSDNSGSATNQQGLAERSSCEGFLWYKDGNQEADLNLEIGHCKVFMESEDVGRTLDLSLLQSYAELYRKLADMFGVENSETLSNLLYQDTKGAVRQVGDEPFSDFSKSARRLTILMDSSSNNLGM*

>ARF_7
MEINDDVPNGERRSINSELWHACAGPLVSLPPVGSLVVYFPQGHSEQVAASMQKETDFIPSYPNLPSKLICMLHNVTLHADPETDEVYAQMTLQPVTKYDKEALLASDMGLKQSRQPAEFFCKTLTASDTSTHGGFSVPRRAAEKIFPSLDYSMQPPAQELGAKDLHDTPWTFRHIYRGQPKRHLLTTGWSVFVSTKRLFAGDSVLFIRDEKQQLLLGIRRANRQQPALSSSVISSDSMHIGILAAAAHAAANNSPFTIFYNPRASPSEFVIPLAKYNKAMYTQVSLGMRFRMMFETEESGVRRYMGTITGISDLDPVRWKNSQWRNLQVGWDESTAGDRPSRVSIWDIEPVVTPFYICPPPFFRPKFPRQPGMPDDESDIENAFKRAMPWLGDDFGMKEAPSSFFPGLSLVQWMSVQQNNQFPVAQSGIFPSMIPSTVLHSNLNSDDPSKLLSFQAPSLSAPNLQFNKANSNPVNQLSQAPLTLPQQQQLQQLLQNPMNQSQQPQQQLQQPQPQQQQQQLQPHLLQQQQPLPQQNLQQQQSSRQQQQHQLQQVLLSSQMNSSIVAPNQIPSQSLPPAPSYTQLQQQQLLTSNSTSTQTSLSANKVSYPSTSLPQDSQIQQSLDQKPNFMQRPQQQPQMQQSPLQVLQQSLSQKTQQQQPHIQQLSQGLSEQQLQLQLLQKLQQQQQQLQQQQQQMQPHSQQLLSTPSSLLQSQILQQQGSQQNHQLQQLPMSQNLQQPLNSNGFSTSTLTQQISVSHHVGQNKPLTVMRSHSGLTDGDPPSCSTSPSTTNCQVLPTNFLNRGQHGPSILVADPVVEPASNLVQDLQSKPDVRVKHELASTKTPNQLKYKSAVGDQLEASSSGTSYCLDAGTTQHNFSLPTFLEGDVQSHPRSSVPFSSNMDGLGPDELLSRGYDSQKDLLNLLANYGSTPRDIETELSTAGISSQSFGVPNMSFKAGSTNDVAMNENGVLSGGLWANQTQRMRTYTKVQKRGSVGRSIDVTRYKGYDELRHDLARMFGIEGQLEDPQSSDWKLVYVDHENDILLVGDDPWEEFVSCVQSIKILSSAEVAQMSLDGDLGNVPVPNQACSGTDSGNAWRGHYDDNSAAASFNR*

>ARF_8 
MITIMDSIREPVRKPEGCLDPQLWHACAGGMVQMPPVSSSAFYFPQGHAEHATGGVDFGNVPIPPLIPCRVSAIKYLADRETDEVYAKIRLVPQKENEFSYKDDALSGSNGSENTERAASFAKTLTQSDANNGGGFSVPRYCAETIFPRLDYSAEPPVQTILVKDVHGEVWKFRHIYRGTPRRHLLTTGWSNFVNQKKLVAGDSIVFLRAENGDLCVGIRRAKRGMGGGQEYPSGWNTGTGNSGSIFGGYSPFVKDDDCKLTRKSSAGDLRGRLRPESVVEAAILAARGHPFEVIYYPRASTPEFVVKASAVRAAMQIQWCSGMRFKMPFETEDSSRISWFMGTISSVQVTDPIRWPNSPWRLLQVTWDEPELLQNVKHVNPWLVEMVSNIPTIHLSPFSPQRKKMRLPQPPDFSLLNQLPVPSFSTSSLLSPSSPLCCITENVPAGIQGARHAQFGSPSDVHFGKLQSYPFPGGFQPHEHAAKACGIPGNSFSRYDENNENVSCLLTVGNPSKGFDRKIETKAPHILLFGQVILTEQQASGSFSADTTGHSSSDGNTEKAAISSDLSGFALHQNGPQENSSDEGSPRCINNQESGLGFEGHCKVFMESDDVGRTVDLSLLRSYEELYDKLADMYGLENGEMLSNVLYHDAAGSVKHTGDMPFRYRQPERRKID*

>ARF_9
MELRTETAITSTIMQSRNVWNGSSAALGVSHVTRMFKLHAEPSNERSGELYRELWQACAGPRVYVPHEGDKVLYFPQGHMEQVEKYTNQDGKVEMPIYDLPPKILCRVVSVQLKAENSTDEVFAQITLVPEANQDDISSGKGNPKRSPQRAYPCFFSKKLTPSDTSTHGGLSIPRRYADKCFPPLDMSQEPPAQELVAKDLHGLEWCFRHIYRGQPRRHLLTSGWSMFAASKKLVSGDAFILLRGENGKLHVGIRHAQTQHNASNSLISGHSMQHGILASAHNAICTGTMFTVYYRPWASHEFIIPLDWYTRLDEIDCSVGTRFRIFCEGEESTERRVLGTIVGIEDIDHIRWPDSEWRCLKVKWDNSSDAMVHPERICPWNIKLIETTGDKHLRFQCRQKRIHAHDASVHGFSKMAKKGVVQRSVNCAPQSPPRVLQGQEFKIIGFNQSGEYKSQLFPYLVLPQNSGFYQMKSQTKKQASMPVCNTFHQYPSGAAIFSGGKAACSGVPLQHATAFSDVGDKDAVTSRKFSVQTVDSYGILPREWITLKLRNENEDAIAEPNGSRYMLFGVSLVNAPAELPSPQVLTSSEIESLSSIRPRSQSGDSETTQLSKPAKSSSDIHAKSQCKNCCTSSSRSCTKVLKHGKALGRFVALTRFSGYEELIAELDQMFDFKGSLIDGSSGWQVTYTDHEGDLMLIGDYLWQDFQHVVRRMLICPKEEINQPNHNSEIPSSQQTLSANISNVV*

>ARF_10
MMGSVFVEDKSKAGGFVGGSHTNLLEEMKLLKEMQGHSGIRKAINSELWHACAGPLVSLPQVGSLVYYFPQGHSEQVAVSTKRSATSQVPNYPNLASQLMCQVHNVTLHADKDTDEIYAQMSLQPVNSEKDILPMPNVGLKPSKHPTEFFCKILTASDTSTHGGFSVPRRAAEKLFPPLDYTMQPPTQELVVRDLHDNTWTFRHIYRGQPKRHLLTTGWSLFVGSKRLRAGDSVLFIRDEKSQLLVGVRRANRQQTSLPSSVLSADSMHIGVLAAAAHAAANRSPFTIFYNPRACPSEFVIPLAKYRKAVYGTQLSAGMRFGMMFETEESGKRRYMGTIVGISDLDPLRWPGSKWRNLQVEWDEPGCNDKQKRVSAWEIETPESLFIFPSLTSGLKRPLHPGLFGVDSQWGSLVKRPLIQIPDNGNGNFPYPVSNFPEQFMKMLKPQLLNHPAIFAPGLQQIPSKGSPFEEAKSVQPAMNQKSQHVRPENDLVEGENVAQLVPDKQDPTNSSLPKVNGTGNISSEHKVPSKTQSGSTAEKLKSEPEHSTDQLSQLTVASEVSDKKVAADSTSQPTLPNNLAFNNHQTSWQSQPTVLPIQPQLEAASLQTHQTQAPQVDVGGFLPCIDNDEWTSSLSSCQILPGIYRSSGVPNFGLQDSSTLFSDPTNPSMMTVGQSMWDHQFNHSKVLCQAGQLTSFPQQDPCILDSNGLRDLSDDSNNQSGIYSCLHVDISNAGSSVVDPSVSSAVLDDFCALKDAGFQNPSDCLVSNFSSSQDVQSQITSASLADSQAFSQHDNSGGASSSNANVEIDESGILRSNSWQQVATRVRTYTKVQKAGSVGRSIDVTSFRNYAELVSAIECMFGLKGLLNDPRGSAWKLVYVDYENDVLLVGDDPWEEFVGCVRCIRILSPAEVQQMSEEGMKLLNSGTLQGIAGSSSEACHA*

>ARF_11
MSDKVVEGCLVGEALMAPTNGVLPNSAEGERKSINSELWHACAGPLVSLPPVGSLVVYFPQGHSEQVAASMQKETNFVPSYPNLPSKLICLLQNVTMHADTETDEVYAQMTLQPVTKYDKEALIASDMALKHSRQPAEFFCKTLTASDTSTHGGFSVPRRAAEKIFPPLDFSMQPPAQELGAKDIHDNTWAFRHIYRGQPKRHLLTTGWSVFVSTKRLSAGDSVLFIRDGKQLFLGIRPANRQQSALSSSVISSDSLHIGILASAAHAAANNSPFTIFYNPRASPSEFVVPLAKYSKAMYAQVSLGMRFRMMFETKESGVRRYMGTITGISDLDPVRWKHSQWRSLQVGWDESTTGERPSRVSIWDIEPVVAPFYICPPPFFRPRFPKQPGMLDDESDIGSAFKRAMPWLGDDFGTKDTPSTFLPGLSLAQWMSMQQTNQFPVAQSGTFPMMLASTADDPSKLLNFQAPASSASNSLFNKPNGNLANQLSPPLPLPQQQQLQQLLQNPSNQQQLQQLLQNPMNQQQLQQILQTPMNQQQQLQQPQQHLQQQQPQQAQQQKLQQLQQQLQQQSQQPLQQLQQHLLDHQQSPSHQRPSQQLQMQQASLSSQTNNGMVIPNQVPNQNIQHAIYTHGQQTQLLTSNTQSVLSATKTSYPLTTLPQDLRQQQILEQKPSFTERYQQQTQLHQSPVQVSQQSLSEKAQQQPPLQQLIQQGLSEQQIRLQLLQKLQQQTPQLPSPSGSLLQGQMLQHQISQQNHQLAPLPASQNQQQLCSGNGFSTSGLLPSQQLLVNQHLSQNRSVPVIRSHSGLTDGDPPSCSTSPSTNNCQVSPTKFVNRNGHGLAVLPTDPVIEPVNSLLQELQSKPDNQMKNEIPRSKASDQVKYRNSAADQLEASSSGASYCLDNGSAQQNYSLPTFLDGDAQSHPRGNLPFTGNIGGMAPDTLLSKGYDSQKDLQNLLSAYGGAPKDIETELSTAGISSQSFSVPNMSFKAGYSNDVPLNEAGILGGGLWANQTPRMRTYTKVQKRGSVGRSIDVTRYKGYDELRHDLARMFGIEGQLEDPQCSDWKLVYVDHEKDILLVGDDPWEEFVSCVQSIKILSSAEVQQMSLDGDLGNACSGTDSGNAWRHYDENSAVSFNR*

>ARF_12
MMMANRVPSFSQRSSVSGDDLYTELWKACAGPLVEVPREGERVFYFPQGHMEQLEASTNQELNQMVPLFKLPTKILCRVMNIQLLAEQETDEVYAQITLLPESNESEPISPDPCPEQPPRAKVHSFCKVLTASDTSTHGGFSVLRKHATECLPPLDMNQQTPTQELVGKDLHGYEWRFKHIFRGQPRRHLLTTGWSTFVTSKRLVAGDSFVFLRGENEELRVGVRRLAHQQSSMPSSVISGQSMHLGVLAMASHAVMTRTLFIVYYKPRTSQFIISLNKYLGAMNHKFAVGMRFKMRFEGEESPERRFAGTIIGVEDLSPHWVDSKWRSLKVQWDEPASIPRPDRVSPWEIEPFLAPAPANLPQQIAVKNKRPRTQTEVPTQAPWSSQPHDLAHLNPTTEGKSNENHVMRHRMQTDANTCGISVAMTQHEGGWLSSPRMSTSQRAFQELVEDNKSVPVWSVSGYSAVQSSMVNHEKFHDMSEKGNKTEGATSCRLFGIDLVSHSLGSAACGKAPTKPTNVLRGITEVNGESILSATDSDQKSEISKDSEENTREELNVSQKETQSQQSCPNSSRSRTKVQMQGVAVGRAVDLTMLTGYEQLLDELEEMFDLKGELRSRNKWELVYTDDEGDMMLVGDDPWLEFCNMVRRIFICSSEDVKKMKPGAKPPMTSMVGEEAVLGSNSAEN*
