# Supplementary material for: Exploration of the B3 transcription factor superfamily in Aquilaria sinensis reveal their involvement in seed recalcitrance and agarwood formation
Source: PLoS One. 2023 Nov 16;18(11):e0294358. doi: 10.1371/journal.pone.0294358 (PMC10653465; doi:10.1371/journal.pone.0294358)
Supplement: S2 File — (TXT) [file pone.0294358.s008.txt]

>AsRAV8
ATGGCGCTGATGTTCTCCAAAAGATTGTCGGACACCGACGTGAGGAAGCGGTTCGCGGTGCCAACCCATGTTCTGCTGCACTTTGGCATGGGGCACGGAGTTCAATCCGTGGAGTTGATGGTTAAGGACTCGAAGGGAGTGGTGTGGAGCTTCGACTGCACCACCAGAGCCATAGGTTACTCTAAGCCCGTGTTTCAAGCTGGCTGGGTCCAGTTTGTGCGAGACAGAGAGCTTCAAACAGGGGACAACGTGTTCTTCTATCAGGAAGAAGATCATGATACGGGAGCTAGGTACAGAATTGAAGTCCAGAGACATGTGAGGCTTATGGGTAAAGATATGTGGCATGTTGTGGCCTAA

>AsRAV16
ATGTTGATCTTCGAAAAGCCGGTGCAAGAGACTGATATTAAGAAAAGGTTGGCGATTCCGACAAGTGCTTTGCATCACTTGGGGATTGTGCATGGCGATTCTGAAGATATGCTGGTGAAGGACTCTAACACCGGGGAGGTCTGGGTGTTTTCTTGCTGCACAAGAAATGGGCTCTACCCTAAGCCCGAAATTAGGGGTGGGTGGCTCGACTTTGTTCGAAGCAAAGGTCTGAGAATTGGAGACAAGATTGCTTTCTATAAGGAGGAGGACCATTCGGCTTCTGGTACCCTGTACAGAATTGAAGCAAAGAGGGCCACTTCGATTATGGGTCAACAAGTCTGGGGCGAAATTTCTACCTAG

>AsLAV4
ATGGAGCCCAACTCTTCCACCCCTCCCCAGCCAGCCGCCGCCACCTCCACCCTCCTTCACCCCCATTTTCGCCAACCAACCTTAACCCAACACTACTCCCTTCCCGATCATCGTCATCACCAGCACTGCTATTACAGTTATCAGAACCAGTCTTTTGCTTACCCGCTCAACGACTTTCCGGCCACCAATGCCGAGCTGCTGCGGTCTTGGTTGCCCGGAAATTCGGGTCTGGTCGGTGATTTCTTTCCGTTCTTGCGAAGGGTTAATAGTACTGGCCAGATGCTTGCTCAGGAGCAAGAGAGAACGATGAGGACCACCCTGGACCCTTACACAAGCAAAGCGGCGAGGATCAAGCGGAGAATCGCTCGCCAGCGCAGTCTATGCTTGAGCCAGAACCAGACCGCCGGTCATCCGGATTCGAGAAGGCTCAACCTTCCTGGCCCTGGTTCTGGAGCCCTTGCAAGGAGAGATCTTTACAAGTTCATAACACCAGATAACAAGAGATTAAGGGTAGTGCTGGAGAAAGAGTTGAGGCAAAGCGATGTTGGTTCTCTTGGGAGGATTGTCCTCCCAAAGAGAGCGGCAGAAGAAAATCTGCCATCCCTGGTTGAGAAGGAAGGAATTCAAGTTGTGGTGAGAGAAGTGAGCTGTGACCAAAACTGGGCCTTCAAATACAAGTTTTGGGTTAACAACAGGAGTAGAATGTATGTGTTGGAAAATACAGGAGAATTTGTGAAGCAGAAGCAACTGGGAATGGGAGATTCTCTTACTCTTTACGAGGATGAAAGCAAGAACCTCTATGTCTCTGTGACAAAGGCGACCAAGTCGCCCGCCGGCGAGACACGGACCAACGAACACCCCAAGAAGCACCAACATTCCGACGATGAGGAGGCATCTCTAGCACTGCTTATCGACCAAGTTCTTGCTAACCACGACGAGCAAGCTGAAGCAGCAGATCCCGACAACTCCATTGATCTATTCCCGAATGGCGGCACTTCTTCCAGCCGGCCGGCGTCACAACAATTATCATCACCGAGCACGAGCAGGAATTATTTCTTGGCAGAGGCTGGTTGCTGGAGCACTGCCGTCAAGGCGACAACAGTGAGGCCGACGTCTGGGGGAAAGGAAAGAAGATCAGAAGACGGCGCCTCGATCACCTTTGACGACTGCTACGGCGGTCTTGATACGCTGCCGGACATCATTCGCTACAACTTTTCGCCGTGA

>AsRAV11
ATGAGCTTCGAGCTAGAGGGAAGAGGTTACTGCAGTCATGAAGAAGAAGATGAAGATGAAGTCATGAGAGACAATCCCAGCTTCCCGTTTCTCTCTCCATCCCCAGCTTCCTCCGCCAGCCCAGGTCTATGGCTCCGCGGCTTTGATTCTCAGCGAGACCCACCTCCTGCAGTTGATTCCGACAGAAAATTAGAGTTCGTTGATCTTACTCTGCGGACCTCCAACGTGGAGACTGCCGCTGCTGGCGGAGAAAGCAGCGGATCCGTAAAGCCTGTTAGTGTTGAGAAAGAACACATGTTTGACAAAGTGGTGACTCCGAGCGACGTCGGCAAGCTCAACAGGCTGGTAATCCCCAAACAACACGCTGAAAAGTACTTCCCTCTGGACTCGTCCTCGAATGAGAAAGGTCAGCTGTTGAACTTCGAAGATCGAAATGGCAAGTCGTGGCGATTCCGCTACTCGTACTGGAACAGCAGCCAGAGCTACGTCATGACCAAGGGCTGGAGCCGCTTCGTCAAGGAGAAGAAGCTTGACGCCGGCGATATTGTCTCCTTCCAGCGCGGCATCGGCGAGGTTGGTAGAGGCCATTTCTACATCGACTGGCGGCGGCGCCCCGACGTCGTATTGCCGGATCCCGGGAATTTCGGTGGTTTTCATTTCCAGAATCAGTTGAGCTTCGTCCCTCCCTCGATTCGGTGGGGACGGCTGTACTCGCTCCCCCAAACGACGTCGTTTCCGCGGCGCTTCGAGCCTTCGCCTCGATTGAATTTCGCCGGTTACAATCCTTACGACCATCAACAATACCACCACCATTATCAACAAGAGCAACGAATACAACCGGAGCTTCGAGCTGTTGGGTATGGAAATGTGCCGCAGATATATGCGAGGGCATCGCCTTTGTCGAATGGAACCCCAATTGGGGCAGCGCAGGAGGGAGGACCGCCGACGGTGATTGAGTCGGTGCCGGTGCTTGTTCCGGCGAACAAGATGGAGGCGGGGAAGAGGCTGAGGTTGTTTGGCGTCAACATGGAATGTGGTACAGAAGACGATTCGTCTTCCTCTTCATCTTCTTCACTCCACTCGAGAATGCACGCCGAGTGCTCGAAGAAAGGAAAGTCTTCCTTGTCCTTTGATTTGGATCCCTGA

>AsREM5
ATGCAGAGCTCCAATTACATTACCCCAAAAACTCCCCATTTCTTCAAGATTATTCTCGCTGACACCCTCAGCCAGGGGAAGATTGGAATCCCCAAAAGGTATGTTAGGAAGTATGGGGATGATCTGTTAAGCTCAAACACAGCATTGCTTAGGCTCCCAGATGGTACACAATGGCCAATTGGACTGACAAAATCTGATGGCAGAATTTGGCTGCAAAATGGGTGGCAAGAATTTGCCCAGCATTACCGTCTGAAGCAAGGAAACTTTCTGGTTTTCCGATATGACGGTAGTTGCCGTTTTGATGTTGTCATACTGGATTTGACTGCGTCAGAGATAGACTACCCTCGTCCCAGCAATGCCGAAGAGGGCAGTAGAACCAACAGGGAACTTCAAGGGCAAGCTGGAGATGTTGTTGTTGATGAAGATGATGCTGATGATGTCTCTGTTGAGATCATCGGCGTTGCCTTGTGTCCTAAGCAAGCGAATGATCATAGACGCCCAAGGATGGAGGGTGGAAAGAGACTGGTGAGGTATGACACGCGTGAAGAGAAGGCTAAAGCTCTTGGAAGAGCAGAGGACTTCAAATCCAACAAGCCATTCTTCAAGGTTCTCATGTCTCCTTCATATGTTCGCCGCAAGCACAGTGGCATGCCTATTCCGACGGACTTTGTCAGGGAACACATCTCAGAGAAAGGTGTGCAGTATGCACATCTCCACCTTGCAAGCGGGAGAAGTTGGCGAGTTAAGTGTCATTGCTTAAGCAGCAAGAAACCAGCCAACGCATGGTTCTTCAATGGTTGGTGGGAGTTTGTGAGGGACAACCATCTTCAAGTAGGTGATGTTTGCATCTTTAAACTGGTAAACCCCTCGGATCAAACGTTCGAAGTTACAATTTACAGTGTTCAAGATGTGTAA

>AsRAV5
ATACTGATATTAAGAAGCGGTTGGCGGTCCCCACTCATGCTCTCCAGCATTTTGGCATCCCGCAATATGGTCATTCTATAAATTTGAGTATTAGAGACTCAAGTCGGCAGGTGTGGAATTTCAGCTGCAACATAAGAAAAATGGGGCACCCGAAGCCAGTCTTCCAAGTTGGATGGCTCGAGTTTGTTCGAACCAAGGAGTTGCAAGTTGGGGACATAGTGGTCTTCTACCGTCAACATGATGATAATACAGGAACTGAGTATAGAATTGAAGTACAAAG

>AsREM4
ATGGGAGAGCAGTGCAAGGAATTCAGTAGCTGGGAAGAAGAAATTTTTTGGACCCGTTTTCAATCCACTCATTTTGTTCAGTTTCTTCGCGGTGGCTTCCGTCAACAGCTTGTTTTGCCTGAAAAATTTGCTTTACATTTCAAGCAGAGGCTTCCATCAACTGTGACATTAAAAGGCCCAAGTGGTAGTGTGTGGGAAGTGGGTCTCACAACAATTAATGAGACCTTGTTCTTCAAACATGGCTGGCGAGAGTTTTTAAATGATCATTCCCTGAAAGAGAATGACGTCTTGGTCTTTAAGTATAATGGGGTATCCAATTTCGATGTTCTGCTTTTTGAGGGGCAGAACCTGTGTGAGAAGGCATCCTCTTATTTCATAAGAAAGTGCTCGCATTCAGGAGCTGACAACAGAGGCCAGAATAAAAGAAAACTGGAAGAAAGTCCTGCTGAAGTCATTCACTTGTCTGGAGACTGTGGTCTTGAGGGGACTCCTGAGAAGACTACTGATAACGATACCCCTCCAGTACTGCAGAAAAATTCTACAAGCTCTAAAGCGAAGAAGAAGATGCAAAGAGGAGTCTGTTATATTAGGCCGGTTCGTGCTTCTTTGCATGCACCTGCCCATGACCTTCCTTCTGCTGGGGAAGTAGAGGTTATGTCTGATATAGTGTCTAGTCAACCGCCACCAATGTCTTTGCTTGAAGAGCAGCAAAGGAAAGCTATAGCTTTGGGACAATCGGTAGTATCAGACAATGGTTTCTTGGTTGTTCTAAAGCCTAGTCATGTCCGTAAAAAATTTTTTATGACAATTCCAACGGGATGGCTTCTAAGGAATTTACTTTTGAAGAGTCAAGATGTGATTCTACGCATGAACAACCATACATGGAAGTCCAAATTCTGCTTTTACAGGAGTCTTGATCGATTCAAGAAAACTGGTGGGCGTAGTTATGGCGGGCTCTCAGCAGGGTGGAAGAGCTTTGTTGCAGAAAACAACTTGGAGGAGAATGATGTGTGTGTGTTTGAGCCTGAAGATCCAATGGTCAAGCCAATTGTCTTCGATGTTAGCATATTCCACGTTCAGCAAGTTACAGTTCCCTTGACCGATGTGGCCTCCACATCATGCTAA
>AsRAV7
ATGTTCATCTTCCAAAAGTCACTGGTAGAGACGGATATCATGAAAAGACTTGCGATTCCAACTGCTGCTCTTCATCACTTTGAGATTGCACATGGTGGTTCAGCCGATTTGTTGGTGAGAGACTCTACTGGGGTTGTATGGGAGTTCTCTTTCTGCACAAGAAACGGGCTCTACCCTAAGCCTGAAATTCGGGGTGGTTGGCTCGACTTTGTTCGAAGTAAAGGTTTGAGAATTGGAGATGAGGTTGCTTTCTATAAGGACGAGGACTATGCTTCCGGAACTCTCTACAGAATTGAAGCAAGGAGACTCACTTCGATTATGGGTCACCAAGTACTAGGTGAAATTTCTACCTAA
>AsRAV6
ATGGCAGCTGAATTCTGCAAAGTTCTGTCGGAAACAGATGTGAAGAAGAGGCTGTCGATTCCGACCGAGTTTTTCGAGCGACACATGTTGCCTCGATTCGAACTTGAAGGGGGTAGTAATAACTCGGCCTGCAAACTGCACAAGGCAGAGGTCATGGAAATGGAAGTGAGAGATGGGAAGGGACAAGTGTGGGTTTTGGGGTGTTCGGTCCGCCGCAAAGGATTATATGCCAAGCCCGTCATCTCCCGGGGTTGGTGCAACTTCGTCCGAGCCATGGGTTTGAGAGCCGGCGACATGGTCGCTTTCTCCCTGCAACTGCACGGCAGCGCCCAAGTCCAACCCAGGGGCAGGCTCAACTTCCAGGTCGCAGCTACCAGAGGAATTAAGCTCTTTGGAAGCCAGATGAACGTCCCCATTCTCTGA

>AsREM31
ATGGAGGACCTCAGGGCCAACAAATTCCCTGATTTTTTCAAGGTTTTCTTCCCTCAAAAGAGCTCTCAAAGATTGAGCATTCCAAATGCTGCTGTTGCTCATTTTAAGGGGCTAACACCTCAAAAATTTATTCTTAGGGGCCATGCTGGTCAACTTTGGGATGTGGACGTGTGTACTATTGATAATTATGCATGGTTCCAGAGGGGCTGGGGGAAGTTTGTGAAAGATAATTGTGTAGGAGTAGGAGACTTTCTAGTTTTCAGTTATGCTGGTCATTTTGTTTATGATTGTACAATACTGAATGTATCTGGGTGTGAGAAGAGCTTGATTGGTTCATCCTGCATGAGAGAGGGTCAGGAGGAAGAGCTGGAGGATCATGCAGTGGAGGAAGTGCCCTTTGAGAATGTTGAAGTAGATAATGCTGGAATTACTTCCATTGATGAAGATCGAACCTCATCCAACCCTTGTTTTGAGCCAAAATTTTACAAGAGGAGGCAAAACGAAGTGAATGTTCCATCTGACTTGATTGAAGATTATGGCCTGAAACTTGAGCCTGGGAGCGAAGTTACCTTGGTTGGCACCAGGAAGGGACCAAGGCATGTGACCGGGAGGGTTTGGAAATGGAAGGATGGCCGAATATGCATTAAGGGTTGGAGCTCCTTCTGCAGGGAGAACAATGTAACCACAAACGATATACGCCTGTGTGAATTCCTGCCAGAGAGTTGCAGGAGTGGCAACCGCAAGGTAATCAAGGTTCACCTCACTTAG

>AsREM8
ATGGGAGGGATTAGTGAAAGTTGTAGAGCTATGGAGAGAAATATGTACTGGAATGAGTTGGAGCTAACCAATCACAAATTTTTCAAGATCATGGCTTCCGACTTTAGGACACAACTGAGGATTCCTAGAAAATTCACGAATAATTTCAGGGAGGAATTGCCAAAAACCATCAGCCTTAGAGGTCCAAGTGATTCGATCTGGAGGGTGAGGCTTGCAAGAGCCAATGGAGATATGATTCTCTGCAGTGGATGGAATGAGTTTGTGGAAGATCATAATGTATCAGAGATGGATTTCCTTGTCTTCCACTATGCTGGAAATGCAACTTTCAGTGTTTCAATATTTGATATGAGTGGTAGTGAACGAGAAGGATCTTACTTTGCTAGGATGCACAAGCAGTCCTGCTCAAATGGCAGCTGCGTGTTGAACAGGAAAGACAGAGAGGGCCCATTGATGAAGTTGGAAAAAGAATACGTGGAAGATACAAAGCTCGGCAGACGAAGAGGAGAGGGGATTGTGAAGTCTGTTGGATCAAATGGAACGGAAAGGGGGAAGGCTCGAGTTGAAGAGCCTGCAGAGAATGACACAGAAGGTTCAGTTTCTGAGGATCAAAGTGCTAGGAAGAAGAAGAGACTAGAAAGTGAGGCTGGGAGGGAAGCCTTCACAAGAGTTGAAGTTCCTGCTTCTTCGAAAGGCACTTTAGGTGCTGCTACCAACAAGGCAGAAGAATCAGCAGATGAAATGAGGAATTTGGCATACCAGATGAGATCATACAGCAAGTATTTTATCTCAAACCGGAGACCTGTCACAGAAGAGGAGAAGAAGAAAGCAATGCAGTTGGCCAATAAACATACATCTACTAGACCTCATTTCTACTTGGTTATGAAAGCTACGAGTGTTAGCAAGTTGTTTTCTTTGAGCATTCCTAAAGATTGGGCTTCCTGTCATATTCCCGAGGGAATTTGTCGAGTTGAGCTAAGAATTCCTCCAAATAGGGAGAGGTGGACAGTGAGATTGCTTCAGACCAAGCAGGGTTGTAGATTAACCAAAGGATGGTACAAGTTTGTGCTGGACAACAACTTAGAACAAGATGATGCTTGTGTTTTTGAGATTTCTGAGGGCTGCACACCAAATCCGAATCAGGTCTCGCTCAGATTCAATGTCATCTTATATCGTGTAGTGGATGAGATTGTCCCCTTAACACAGCTCTTGAGACACAAGTAA
>AsREM7
ATGGTTTATTTGATATTGTTATACACAAAATGGATGGATGAAATGAGAAATTTAGCAGATGAGCAGGGAATATACTGCAAGCTTTTTCTCTCGAACAGGAGACCTGTAACAGAAGAGGAGAAGAAGAAAGCAATGCAGTTGGCAATTGAACATATTTCTTCTAGACCTCATTTCCACCTGGTTATGAAGGCTACCAGTGTCAGCAAGTTATTTTCTTTGGCCATTCCTAAGAATTGGGCTTGGTGTAATATTTCCGAGGGAATTCACCAAGTTGAGCTAAGAGTGCCCCCAAATAAGGAGAGATGGACTGTGAGATTGCTTCAGACCAAGCAGGGTTGCAGATTAACCAAAGGGTGGTACAAGTCTGTGTGGGACAACAACTTAGAACAAGATGATGCTTGTGTTTTTGAGATTTCTGAGGGCTGCGCATCAGATCCCAATCAGGTCTTGCTCAGATTCAGTGTCACCATATATCGCGTGGTGGATGAGATCGTCCCCCTGACACAGCCTAGCTGGGTCAAGCAACAATCTTTCAACCAGGCAAAGATAATAAAGCCGAAAAATTGTTAG
>AsREM9
ATGGTAGGAACCAGAGAGAGTTGCAGAGCAATGGAGAAACACAAGTACTGGAACGAGTTCGAGCCCACAAGACACAAGTTTTTCAAGGTCATGGTCGAGAACAATTTCAGGACACAAATGAGGATTCCCAGAAAATTCAAGAGAAATTTCAGGGTGGAATTGCCAGAAACCATCCACCTCAGAGGACCAAGTGATCTCATTTGGAGGGTGAGGCTTGCAAGAACTAATGAAGATGTGGTTCTCTGCAGTGGATGGGAGAAGTTTGTGGGAGATCATAATATATCATATGGTGATTTCCTTTGTTTCCAGTATGCCGGAAATGCAACTTTCAGTGTTCAGATATTTGAACCCAGTTGCTGCGAACGAGAAGGAGCTCACTTCCCCAACAAGCATACTACCTCCTGCTCCAATGGCAACTGCGTGTTGTCCAAGAAAGACCCTGTAGAGATCATAGACTTGATGAAGATGGAAGAAGAAGGTGTAGAAGATACAAAACTCAGCAGACCAAGAGGCAAGTGGATTTCCAGGCCTAGCAGATCACCCCCCGGGATTCGAACTCAAAATGCAACAAAGAATGACATAGAAGGTCCACCTTATGGTAATCAAACAAGTGCTAAGAGGAAAATAAAACTGGGAAAATACAGCAAGCAATTTATCTCGAACCAGAGGCCTGTAACAAAAGAGGAGAAGGAGAAAGCATTCCTGTTGGCAGCTCACCATAGGTCTCCTAGACCTTGTTTCCCTGTGGTCATGAAGGCTACCAACGTTAGCGTCGTTTTTTCTTTGCACATTCCTCAATACTGGGCTTGCAGACATGTTCCTGCGGGAACTCATCTGGTTGAGCTAAGAGTCCCTCCAAACAGAGAGACATGGACCGTGGGATTGCACCGAACCAAGTCACGTTGCAGATTAACAAAAGGATGGTTCAAGTTCGTGTGGGACAACAACTTGGAAGAAAGTGATGCCTGTGTTTTCGAGATCCCTAAGGGCTTCAGATCAGATCGAAACCGGGGCATGTTTGTGCTCAATGTCATCATACATCGAGTGGTGGATGAGGTCGTCCCCTTGACACAGCAGTTCTTAAAACACAACTGA

>AsRAV3
ATGTCAATAATCTGCACACCTACACCACCGTTGAACAAGCCAATGGAGCAGAGAAGAATTAGGGTTTTCACGAAGTCGCTTACTTCCACCGACATCGACAAGCGGCTGAGCATCCCAACTCACAGTCTTGCCTACCTGCCACCCTTTGGCGGCGGCTGCGCGGTAGAGCTGTGGGTCCGAGACGAAAACGAGCGTCTTTACCGATTCGTCTGCCGCATCAGAAAGGCAGGCTACCTGAAACCGGTCCTGTCGGAGGGCTGGCGAAGCTTCGTCCAGGACAAGTGTCTCAAGGTTGGCGACAAGGTGAGCTTTTTTGAGGAAGAAGACTACGGCAATGGAATCAAGGTTTTTGGAGCTGTTTTCCCTCGTAGTCGCTACAAAATTATGGTCGACAGGCAGGGCTTCGGTTCGCCCGCTTGA
>AsREM28
ATGTCGACAAGGGCAACAGAAGGATCTAAGAAGCCTGCTTTCTGCAAGATTATGGTCGGGGACTTCACAAATTCTGTGAGAATTCCACCAGAATTTGTTAGGTGTGTTTACAAAGGAAATGTGCCTGAGGTGCTTGCTCTGGAGCCCGAACTTGGTGAGGCAATGATAGTTGAGACTGAAAAGAGAAACCAAGATTGGTTCTTGGGCTATGGATGGACTGATTTTGTAATGGAACAAGACCTGCAACATGGAGACTTCTTGCATTTTTCCATGATTGACAGGTCGAGCTTTGAGGTCTTCTTGCTTGGTAAGAATTGTTGCTCCAAGAAGCTGAAAGAATATCCGAGAATGGACTTTTCGGATGCTGAGTCGACAGTGGAGAAAGTGGGAGAATTTAGCAAAGCAACAGGGCAAGGGAGCAAGAGAGCAAAGAAGCAAAAGGAACTTGTTATGCCAGAAACTGAACTTCCATCCTTTGAGGCGACATTGGCTGATTATGGAAGATATGAACTTGTAAGAAACACTTTCTTCAAAGAAATATTTGAAATGGGATTCAGTAGCTTTGATTGTTTTGTTCAATTCAAAATGTCATCTAAGACAGTTTGTTTTTACCTTCATCAGTGTGTGCCGAAAAAGTTCACAGAGTTAACGGGGCTGAAATCCAAGACCGAAGTGGTGTTGCAGGACTCAGACGGTTGGATGTGGCCTGTCAAACTACTGTATGAACGACTAGTAGATCGGATTCGACTTGCAAGCGGTTGGGTCCACTTCTACAAAGATCATCAGCTGAAGCAAGGAGATACACTTCTCTTTGAGATTGTTCCTGGCACAGGAAATGTGATTAGGGTCCAGGTTCTTAGCAGGGCTTGA

>AsREM29
ATGCTTGTTCTGGAGCCCGAAATGGGTGAGGTAGTGGTAGTCAAGACTGAAAAGAGAAACCAAGATTGGTTCTTGGGCCATGGATGGACTGATTTTGTGCAGAAACAAGACTTGCAACGTGGATACTTCTTGCACTTTTCTATGATTGACAAGTTGAGCTTTGAAGTCTTCTCTCTTGGCAAGAATGGTTGCTGCAAGAACTTGAAAAAACATTCGAGAATGGGGACTTCGGATGATAAGACCAGAGTGGAGGGAGTGGGAGAATCTAGCAGAGCAACTGGGCAGAGGACCAAGAAAGCAAAGAAACAGAAGGAATTTGTTATCCCAGAAACTGAACTTCCATCCTTTGAGGTGACATTGGCTGATTATGGAAGATATGAACTTTGCGTGCCACAGAAGTTTACAAACTCAACGGGGCTGAGATCCAAGAGCAAAGTGGTGTTGGAGGACTCAGATGGCGAGACGTGGTCTGTCAAACTACGGTATGAGCAACACTTAGATCGGGTACGACTTGCAAGTGGATGGGTTCACTTCTACAAAGATCATCAGCTAAAGCATGGAGATAAACTTCTCTTCGAGGTTGTTCCTGGCACAGGAAATGTGATCAAGGTCCAGATTCTTGGCAGGGGTTGA
>AsREM30
ATGTCTCGAAAAAAATTCAACAGACCAGCATTCTTCAAGCTTATGGTTGGCAATTTCATGACCTATCTGAGAATTCCACCAGAATTTGTCAGTTTTGTTTACGGAGGAAATGTCCCTGAAAAGTTTGTTCTTAAGCCTGAAATCGGTAAGGCTGTGAAAGTTTACACTGAAAAGAGGGGCAAATATTGGTTCTTAAGCAGCGGCTGGTCTGAATTTGTGATGAAACAGCAGTTGAAAAATGGAGACTTTGTACATTTTTCCATGATGGGTGAGTCGACCTCGACCTTTGAAGTCTTCTCACTTGGAAAGAATTGTTGCCCGAAGCACTTGAAAGAGAATTATTTGAAGTACCAGGAGGAGGAAGACTCAATCATCGAGATCACAGATGAAGAGGAGACTGCAATGGAAGAGGCAGAACCCTGTAGAGTGGCTACTAGTAGAGCAAAGTTTCAAAAGAAAACTGGTGGGCCAAAGATTGGAGCTGCGTCATTTGAGCTGGTGCTGAAAGAACGTCAAATTTATGGATTTTTAGTGCCACAGCGGTTTGTAAAAGCAGCGCAACTGCTATCCCAGACTGAGGTGGTGGTGAAGGACCCGAACGGCCGGAGCCGAAAGGTGTGGCCTGTCAAACTGAGGTTCAGTGGTGCTCAGGTACGATTTGGAAGCGGATGGCGGAGGTTCCTTAAGGATAATATGTTAACGCCAGGAGGCAAACTTAGGCTGGAGCTTGCTTCCGGCACAAGAAATGTGATCAAGGTTCAGATTCTCAAGAGTGCCAGTGGCTGA
>AsRAV9
ATGCGCACTCACCCTTACACTTGCCAGCCCTATCGCTCCACTTCATCCTACATGGCCGTCGAACCGAAAGATGCGAAGAAGATAACTGCCGAAATGATCTTTGAAAAGTCTCTGACTCACACCGATGTAACCAAGCGGCTGAGTATTCCGACGAGGAGTTTGGTGTCGCTGCCACCTTTTGGCGGAGGATTTTCCACCCAAATGGTTGTCAGGGATGAGACTGGCTGCAGCTGGCGGTTCGTCTGCTCGGTCCGCCGAAACCGCCGTTATCTGAAGCCAGTTCTGTCGCAGGGGTGGCTGGCGTTTGTCCGCGAGAAAGGCCTCAACGTTGGTGACAAGATAGCGTTTTATGAGAGTGTTGGTGAGGAGACGAAGATCTTCGGTGCACTTCTAGGAAGAACCCACCAGTACATTGCCCACATCCGGAGATCCGACCGCCGTAATGTAAGTGCGAAAACGCAGAGGCGGGCAGGGCAGCGAGGTAATCACGGGAAGAAGACGACTTAG
>AsRAV10
ATGGCCGTCGAGCCGAAAGATGCAGAGAAGAGTAGAGCTGAAATGCTTTTTGACAAGTCTCTGACTCACACCGATATAACCAAGCGGCTAAGTGTTCCGACGAGGAGCTTGGCGGCGCTGCCCCCCTTCGGCAGAGGATTCGCCACTCACATGGTGGTCAGGGATGAGGTCGGCCGCAGCTGGCGGTTCGTGTGCTCCGTGCGCCGTGGACGCCGTTATCTTAAGCCAGTTCTGTCGCAGGGGTGGCTAGCGTTCGTCCGCGCCAAAGGCCTAAAAGTTGGGGACAGAGTCGCCTTTTACGAGACTTGCGAGGAAATGAAGATCTTCGGGGCTGTTCTCGGGATAACCCATCAATACATTGTCCACATCCGGAGGTCAGCCAATCCTGTAAGAGCTGGTCCTGTTAATTTCCTCCGTCTCAAATTAACATCACTCTTAATCGATTCAAGTTAG

>AsLAV6
ATGGCCAGACTTCACGAGAGACCCGAGGCCTGTGCTTTCGGGGCAGGTGTTCCTGAGAGAGGGGATATGAACCAGACTCGGGCCGGGCCGGGTCGGGATTTGACCCGGGATCTTCTGGCTGCCGCGGGCTTTCCCAGTTTCGCTTTTGTTCACAAGAAGAAGAGGATGGCCCGGCGGCAGAGGCGATCGCCTTCCACCATCACCTTTCTCCGTCCTCATAACTCTTCCTCCAGCACCTCGCACGTGCCAGCGCTTGACATTGCTCCTCCACCCGCACGTGCGCTGATCGATCCCCTGAGATTGAAGTTTCTCTTTGAGAAGGAGCTGAAGAACAGTGATGTGAGTCCTTTAAGAAGGATGATACTCCCCAAGAAAGCAGCAGAAGCACACCTTCCTGTTCTAGACAATAAAGAAGGGATTATTATCAACATGGATGACTTGGACGGGCTGCATGCTTGGAGTTTCAAGTATAGATATTGGCCGAATAACAACAGCCGCATGTATGTGCTTGAAAACACAGGGGATTTTGTTAACACTCATGGCTTACAATTTGGGGACTTCATCATGGTGTACCAAGACTGCCAGAATCTGAATTATTTAATCCAGGCTAGGAAGGCTTCTGATCGAGATGTGTATGCTGATTTAGCAACTAATGCTGTTAACAATGTCCTGCTCCTTGATTATGAGTTCGGCGAATCCAACTCCTACAACTATCCGACATTTGATGATACTGGAATGTCATTTGTCTATGACACGACCTTCTCCAGTGAGTCCTCGTTCGATTTTTTGGCTGGATCAACGACCAACTATTCGACCTTCGGATCTCTGGGAAGCTTTGGAGTGCCGGATGAGAACTTGTCTCTTGATGATGACTTCCACTAG
>AsRAV15
ATGGATTTGGGAAGTTCCCAGGAAGAGGCCCAGATGGGTAAATCGGGCAATACCAGTAGTTGTAACGATGATGAGAGTCTGGGGATCTGTTCGCCTTCGCCGTCGCCGACCTCCTCGTTGCACGTCGAGAAGGAGCACATGTTCGACAAGGTGGTGACTCCGAGCGACGTGGGGAAGCTGAACAGGCTGGTGATTCCGAAGCAGCACGCGGAGAAGTACTTCCCGCTGGACGCGGCGGCGAACGAGAAGGGCTTGCTTCTCAACTTCGAGGACCGCAACGGCAAGGTCTGGCGCTTTCGTTACTCCTACTGGAACAGCAGCCAGAGCTACGTCATGACCAAGGGCTGGAGCCGCTTCGTCAAGGACAAGAAGCTCGACGCCGGTGACATTGTCTCCTTCCAGCGCGGACTCGGCGAAGCCGCCAGGGAGCGCCTCTACATCGACTGGCGGCGAAGGCCTGATGTGCCTCCAGACCCAGCCTCCTCCTCCTTTCCCTACAACCCCCACCAACACTTGTCTCTGCACCGCTCCGTGCCGTGGAATCCGATGCTAATGCGGCCTCCGCCGCCGCATGTAACCGCCGGCTACTACGGCGGCGGGAGTGTGGTGTACTTGGGTTCGGCAGCTCCGCAAGTGGGGATAGGGGTGTTGGAGTGGCAGCACCAAAATGGGCCGCGGCAGGAGCCTGCGATTGTGTTCGATTCGATCCCGGTGGTCCAAGGGAAGGCGGCGGCGAAGCGGCTGCGGCTGTTCGGGGTGAACATGGATTGCCCCATGTCGGAGACGGAGGAGCAAGATGTGCTGGAGTCGACGACGATAGGGAACGCGGGGGCGGTTGCGGCATTGTCGATGCAATGCAGCTCTCATCGGGCGCCGACGACACAAAATCCTAATTCTTCTTCCTCGCACCATCAGCTAAGGCTGTACAATGCCGACAAAGGGAAGTCTTCCATGTCTTTGGATTTGGATGTATGA

>AsREM23
ATGCATGGTCTCGAGAAATTCTTCAACGGTGTCTCCGCTGATTTCTTCAATAACGCCATCCAATTCATCGACTTCCCGCCGGAGGACTTGGAACCTAGCTATGAATTTGGAGAAGCAACGTGTGATGCTACTTTTCAGAGACCCGCCTCTCCGCCCGCCGCTGTTCCTCCCACCTTGCCATCTGGGTTTCATGGCGATCACAGCGATGCTTCAGAGCAAAAACCCTCCATTCATAGAGGACGTGATCATTCTGTATCAGCAACCAAAACGCCTCATTTTTTCAAGATCATTTCTGAGGAATCTATTCAAGATGGAAAACTAGAAATTCCAGCACACTTTATAAACAAACACTTATTTTCTGTCAATGAGATTTTGAGTCCAGTTGTGCTTGAGGTCCCTAATTTTGAAAAGTGGGAGGTAGAACTGTCCATATCCGATGGTAAAATGTGGCTGCAAAATGGCTGGAAGGAGTTTGCAGAACGTTACTCTCTTAAGTATGGATATTTGGTAGTTTTCAGATATGAAGGGAACTGCAAATTTCATGTGCTCGTCTTTGATGGAACTTGTATAGAGATAGAGTATTCAAACCCGAGCACCACAAACGGTGACTTTTCCATTCAAATCTTGAATGAACCCTCATCATGCTGTAAAAGGAGGGAAAGGTTCTCTTCACAGTACACTGGACCTAACAAGCTCAGGAAGATTGATTCAACTCAAGAAACTGGGATTAATTCAAACTCTGAAGTAAAGAAAGGTAATGCCATTGCTGGTATGAAAAGGAAGCAGGCAAGAGTTGGGAAGAAGCCAGCACTTTACAATATAGACAAGTCTAAAGCTCTTCAAATAGCTGCTTCATTCAAATCTAAAAATCCATATTTTCTAGCTGTAATGCAACCATCATACCTTAGCCCGACATATAGAGTGACAATACCAGCCCACTTTTCAAATGTTCATCTGAAAACAACACATTGTAGAATCAACCTGCATTTAAATGGAAAATCTTGGTCAGTTCAGTGGTATTGCACAAAACGGTATTCAGAAATCCGCTGTGGTTGGAAGGCATTTGCAAAGGATAATAATTTGGAAGTCGGCGATGTTTGTGCCTTTGAGGTGATCGATGGGCTAAACATGTTGTGGAAGGTAGTGATTCATCGAAAAGCTGAAGAAGCACCTCAAAGTAGCTCATTAGATGACACTTGCAGTAACACTCAAGTGAGGAAGGCATCATTGACTTGTATAGAAAGAGCCAGAGCACTTGAAAGAACAAAGTCCTTCAAATCTGATAAGCCCTTTTTTGCGGTCGTAATGCAGCCGTGCTATATTACTCATGCACTTTTCATACCATTAGCATTTGCTAGGAAGCATTTGAGAGGAAACAATCAAGTTATTCTAAGAGTTCCTGATGGAAGGACTTGGAGAGTCTCATGCAGGAAGAAAGGTGCTACATTGGGGGGTTCTTGGAAAGTATTTGTGAGGGACAATAATCTGCGGGTGGGAGATGCTTGCGTCTTTGAGTTGATAGAGGACAAGAAAATAGAGCTAAATGTTATCATTTTTCCAGCCTCTGAGGCTGATCGCCCCTCGTCTACTTCGGATTGA
>AsREM22
ATGTCTTCAAACAAGAACACGCCTGTATTTTCAGCTGATCAAAAGCCCCACTTTTTCAAGATAATTTTGGAGGACTCTCCTACTGACGAGAAGCTGCTGATTCCAGTAAAGTTTGTCGGGAAATATTTGAACGATGTTTCAGTTCCAACCAAGGTGATACTAGACGTTCCTGGTGGTGAAAAATGGGAGGTAGAACTGTCAAAATCTGATGGTAAAATGTGCCTGCAAAATGGTTGGAAAAAGTTTGCAGAACACTACTCGCTTAAGTACGGATCTTTGGTGGTATTCAGATACGAAGAGCTATGCAAATTTCATGTGCTCGTCTTTGATATGAGTTGTACAGAGATTGAATATCCAAAACCGCGCAACAGGGAAGAGGATGATGATTTGTCCATCGAAATCTTGGACAAGCCTTCATCATGCGGTAGAAAGAGGGGAAGTTCATCTTCGCCATGTAGCAGGCCTTGCAAGACCAGTAAGAATAAGTCAACTCAAGTCGCTGGGATGAATATAAAATCAAAACCCAAAACTTCGGCAGGAGTAAAGAGGGGTAGACCCATTGCTGGTCGGAGGAAATGGAAGCAGCAGTGCTCTCAAGTTGGCATTCGTCATCAAAGTGTGCATGAAAGGATCAACAGTGCTCCGAAACGATTGACCAGAAGTGAGAAAGTCAGAGCTCTTGCAAGGGCAAACTCCTTCAAAGCTAATAATCCCTTTTTCAGGGTTGTTTTGCAACCAAGCAGTGTTACACGAGAGCTTAACATACCACCAAATGCCTTAGTTGAAAAGCATTTGAGAAGAGGGGGTCCAGTCATGCTTAGAGGTTTTGATGGGAGGACTTGGGAAGTTGCACTTTCATGCGCGGCACAGTCGTCCAACACGAAGCCGAAAGCAAGATTGTTTGGTCGTTCTTGGACAGCATTCGTGAGGGATAATAGTTTACAGGTAGGAGATGCTTGTGTGTTCGAGTTAATTGAGGGCCAGAAACTTGCGTTCAATGTCGTGGTTTTCTCAGACCCTGATGATGCTCACCCCTCAGCAACAGCTTCAAGTGGAAAGAGTTGCTTGCAAAGACCTTCCTCACCAGAGACATCACAAAATTGCAAAGATTCATCCTTTGAAAAAACCATTCATTCATGTAACTTATACAAGTGCCTGGGACTGCCACTTGAGTTCATTGACAAGCACATAATTGGGTTTGAAGAACAGAGGGATGTGTTGCTTCAGGTGGAAGAAAAGTTGTGGCCAGTGAAGTTAGTCGCCATGAGCCAACCGTATAAGGGTGGGAAGTTCGCCGATGGTTGGGCCAAGTTTGCCAAGGACAATTCTCTGAAACGGCATGATGTTTGTGTGTTTGAGCCGATTAAGGCCTCCAATCTTGTTCTGATCAAAGTATCCATCAAGAGGCAGTGA

>AsLAV2
ATGGCGGCTTCGCCGTCGTTGAGGATTTGCTTCAATTCGGAGTGTTCCGAGCTGAAATCGGAGAGGACGAGGAAAGGCTGGCGGCTGCGCACCGGGGACTTCGCCCAGCTCTGTGATCGATGCGGGTCTGCTTATGAAGAGGGACGATTCTGTGACAGTTTTCATTCAAAAGCTTCAGGTTGGAGATGCTGCGAGTCATGTGGGAAGCGGGTTCATTGTGGATGCATTGTTTCAGTTCATGCATATATGTTGTTGGACGCAGGAGGGGTTGAGTGCATGGCATGTGCTAAGAAAAATGCCATTCTGGGAACAAATCCTGCGTGGCCACCTTCTGTATTTTTCAACTCCTCATTGCCTGAAAGATCTAAGGACCTATCTCTTAAGAATTGGAATAAGTTAGCTGGATCAGGTCCTGTGCCTTGGCGGCAGGCACCAACATTGTTTAATGCTTCTGTTTCCCAACCTGATTTATTCAAAAGAATGCACTATGAAGTTGATTCTTCTAATGGCACTGACAGACCTAATCTCGACAATTTATCTGCACCACCTTTTGATAAGAACAAAATTGAGAATTTTCCCAATAGCTTTATGAATGGAATGCTAAAGCTTGGTTCACAGGATATATTTGAAAACGGGAATGCAGGTATGGTTAATGTTGAGCATCCTAGGTCGTATTTAAGTAATTGTCAGCGCCCTCAGAAGGGTGAGGCAGCAAATTCCCAATTAGCCGTATCATCATTTGCTTCTCCAGAAGAAAAAACTGGCCAAATGGGAGGCCTTGCTACTCATATTCGACCCAGCCCTCAAGCACTGCTGGTAAGACAATTTCATGATAATCCACACAATGGACCTGAATCATCAGGAGATACTCAGATGCACAGTGGAAAGCCTCGAGTTGATGCCCGAGGACGTAGTCCAGGCTTTCCTCGTTATTGGCCCAGATTCACTGATCAGGATTTGCAGCAGATATCTGGCGACTCAAATTCTGTGATTACTCCCCTGTTCGAGAAAATGCTGAGTGCAAGTGATGCTGGGAGGATTGGGCGTTTAGTGCTACCAAAAAAATGTGCCGAAGCCTACTTCCCACCAATATCCCAGCCTGAAGGTTTACCCCTTCAGGTCCTGGATTCAAAAGGCAATGAATGGAAATTTCAGTTCCGCTTCTGGCCAAACAACAATAGTAGAATGTATGTTTTGGAGGGGGTTACTCCATGCATACAGAGCATGCAATTGCAGGCGGGGGATGTAGTAACTTTTAGTCGATTGGAGCCTGGAGGGAAACTGCTTATGGGTTTCAGGAAGGCTACGGCTGCATCAATATCTGATCAGGACCATGAAGTAAAGTCCAGCAATGGAGTGTCGCCTGATGGAGCTGAGCAGGCGGTTCCTACTTCATGGTCAAAGGTTGATAAGTCAGGCTATATGGCAAAAGAAGCAGTGGATGTGAAACCTTCAATTTCTAGGAAGAGAAAGAGTAGCGTCCTGGGACTAAAAAGTAAGCGCTTAAAAATTGATAATGAGGACTTGATAGAACTAAAAGTGACATGGGAAGAAGCTCAAGGACTGCTCCGTCCACCTCCAAATCTTGTATCTAGCATTGTTGTGATTGAGGGGTTTGAATTTGAAGAGTACGAGGATGCACCAGTGATTGGGAAGCCAACAATATTTGGAATTGACGATGAAGGGAAGAAGGTGCAGTGGGCCCAGTGTGAGGAGTGTTTTAAGTGGCGCAAGTTGCCAGCCAGTGCTCTTCTTCCATCGAGGTGGACTTGTTTTGGGAACTCATGGGATCCAGATAGATCCTTTTGTTTGGCAGCTCAAGAATTGACTGCACAACAGCTTGAAGTTCTGCTTGCCCACCGTGATTCAGACGTTTCTAAGAAAATGAAAGCCACTAAAATGAAAACAGAAAGCATTGATACTTTGGAGGGTTTGGATACCCTTGCCAACTTAGCAATCTCTGGAGAGGGCGATGGTCTCCCTTCATACCAGGCTACAACCAAGCACCCGCGGCATAGACCTGGCTGCTCATGCATTGTCTGCATCCAGCCACCAAGTGGGAAGGGCCCCAAACATAAGCAGGCTTGTACTTGTAATGTCTGCCTAACAGTAAAGCGACGGTTTTGTACCCTGATGTCAAGACGTGAGAAGAAACAAACGCAGAAGGAAGCAGAGGTTTCACTTGAGATGCCACAAATACCATTACGAGATAAGCTGGATGGTGAGACTCGCTCTTGCAATGTTGCCGGGAGTAGCAGCCCAGACCAGAATAAGGCAATTAGCGAAGGTTCTGATGGTGATCCTAATAAGATAAAGTCATCAAACTCGCCATTTAAAGGCCAAATTGACTTGAATATCCAGCCAGAGAGGGAAGAAGAACTTTCTCCACGTTTTGAAAGAGTTAGCTTTTCGATTTCGTCACTACAAGATCAAATAGGTAGGTACCTTAGGCCAGAAGGTGTGTCCGACTCCTGTGAGACCTCTACTCCTGCCAGTAATCAGAGACAAGTTAGAATAACAGAAGAAAACAACGGCAGCACCATCCCCAATGTAAGCAGCCATCAAGATGCTGAGAACGGTGACATCAGTTGTCGTGCTTTTAAAGTATCTGGGTCTACATCAGCAGCCAGTAATCAGAGACAAGTAGGAATAACAGAAGAAAACAATGGCAGCACCATCCCCAATTTAAGCAGCCATCAAGATGTTGAGAACGGTGGCATCGGTTGTTTTGCTTTTAAAGTATCCGGGTCTACATCAGCAGCCAGTAATCAGAGACAAGTAAGAATAACACAAGAGCAAGACAACGGCAACACCATCCCCATTCTAAGCAGCCATCAAGATGCTGAGAACGACCACGTGGCACATTTTGCTTTGAAAATGTCTGGGTCTACATCAGCTGCCGGGTAG

>AsRAV1
ATGGATCCCAATCAGAATTCTCCTCCTCCTCACCATCCATACCTCTACCAATCGCTCCAGCCTTCCATGTTCGTCTCCTACCCGAACCTTGCCCTCAACCTCAACCACTTCCACGACAACCCCGAAGTAAACGACCAGGAAAGGGTTCTGATGTTCGAGAAGCCTCTGACCCCCAGCGACGTTGGCAAGCTCAACCGTCTCGTAATCCCCAAGCAGCACGCCGAGAAGTACTTCCCCCTCGGTGGCGACGCCGGTGACAAGGGGTTGCTGCTGTCCTTCGAGGACGAGTCCGGCAAGTGCTGGCGGTTCCGCTACTCGTACTGGAACAGCAGCCAGAGCTATGTCCTCACCAAGGGCTGGAGCAGGTATGTCAAGGAGAAGCAGCTCGATGCCGGCGACGTCATTCTCTTCCTCCGCCACCTAACTGATGCCCACCGGCTGTTCATCGGCTGGCGGAGGAGAGGGACGACGGAGGCTGCACGGGGGTTCCTGTCGGGAGATGGCGGCAGTGGGAATGAGGTAGGGGGTTGGAGTAGGGCTTATCAGAATCCTTATCTTGGCCAAGTTCAAACCCAACATGCAGCAAGTGTGGGCGAGCATCAAATAGCAGAAGCTAATCCCAGGAGGCTGCTTCGGCTCTTCGGAGTAAATATGGAGTGCCACCAAGTGCCCCACCAGTCCCAACCCGCTACTACCACCCTTGATCATTCCTCTTTCTATTCCTCCAACTTCATGGACATGGCTTTATCAGGAGATCATATGAACCACATGAGAAATCACCGAGGATAA

>AsREM10
ATGGGAGGCATGAGAGAGACTTGCAAAGCTCTGGAGAAACATAGGTACTGGAATGATTTCGAGCCCACGAGCCACAAGTTCTTCAAGACCCTGGTCCGCGATTTCAGGACACAGCTGAGGATTCCCGGGAAGTTCATGAGGAATTTCAAGGAGGAGCTACCAAAAACTGTCTCTCTTCGAGGTCCCAGTGATTTGATTTGGAGGATAAGTCTTAGGAGAACAGATGAAGATGTGATTCTCGGCAAGGGGTGGGATGAGTTTGTGAAAGATCATCATCTGGAAGAGACAGATTTCATCGTCTTCCAATATGCTGGAAATTCAACTTTCAGGGTTGTGATATTTGATGCGAGTGGCTGTGAACGTGAGGGATCATATTTTGTCAAGAAGCATACCATGGCCTGCTCACATGGCATTTGTAGTCTACACAAGGAAGTGAGAGAGGAAGCTGAAAACATAATTGACATGACCAAGATTGATGGAAAAGATGTCCTACCCAATAATCTCAAGAAAAGAGGAAAAAGGAAACGAATTGCACAGCCTGTTGCATCAAACGGAAGGAGAAAGGCTGCAGAGAATGATGCACAAGGTCCAGTTTCCAAGGATCTGGACAGTACCAGGAGCGGGAGGAAGAAGGAGAAGAATATGGGAAAAAGGTCAGCAGGTGAGGTGAAGAGGGAAGCTCCAAGTGTTGCACCCAGAATTGCAGAAGAAGAAGAAGAAGAAGATGACTCGAAAGACCTGGTAGGTGGCTGTTGGCCATACAAAAAGTACGTCCTCTCAAACCGAAGACCAGTAACAGAGGAGGAGAAGATAAAAACAAAGCGATTGGCCGTGAATTACAAAACTCCTAGGCCGAATTCTTTCTATTTGGTTATGAAGGCTACCTATGTTACGCAGTGCTTCGTTTTGAACATTCCTAAAGACTGGGCTTCCCAGCATATCCCGGAGGAGCTTCAATATTTTGAGCTGAGAGTGGCTCCAAACATGAAGAGATGGCTTGTAAAAGTGACAAGGAACAGGCATAGGTGTGCCATGTCAGTGGGATGGTGCCAGTTTGTGTTGGAGAACAACTTGGAACAAGATGATGCTTGTGTTTTTGAGCCTTGCGAGAGCTCTCCATGGGATCAAAACAAAAGGAGGCTCAGACTTGATATCGTCATCTATCGCATAGTAGATGAAATCGTCCCCTTGACTCGAATCTTGAGACGTGATCATAAGAAAACTTGA

>AsLAV1
ATGGCGGCTATGACTTGCATGAATGCACTTTGTGGGTCGTCCACGTCGATTGATTGGAGAAAAGGGTGGCCTCTGCGATCTGGAGGTTTTGCAAATCTCTGTGATAAATGCGGGTCTGCATATGAGCAGTCAATATTCTGCGATCTGTTCCATGCCAAAGATTCTGGTTGGAGGGAGTGTGCTTCTTGTGGCAAGCGTGTACATTGTGGATGCATCAGTTCAGCGATTTTCATTGAACTCCTTGATAGTGGGGGTGTAAACTGTATAAGCTGCTCAAAAAAGTCAGGACTCGGCACAATGAGTGAAGAGAGAAAACCCAATGGTTTTGTAATGCCACTGGTTGATCATGCCTGTCAACCGCACTCCACTTCCTCTGACAACCAATTAAGTGGTGGGAGCCTAGAAAATAGAAAATTCATGCAGTCGAGCAGTAATGCTGAGAGCATTGGTCTAAGGCACTTGGTCCAGTTTCAAAACAGTGGCTTAGGTGCAACTTTTGGTCCAACAAAACAGGAGGAAGTTGTGCATCCTGCAAGAGAAACTGAGAACACATGCTTCTCGAGTTTTAACCAGGCAAATGGTTCAGGTCCAGCTGTGAAACCTGACATTTGCAAAGAAAACATTTATGAGTCTCTCTCACAGACAAACTTGAGTATTTCTTTGGGTGGTCCTTTTAGCACCCCAAGCTCCTTTCCTGGTTCTTTTGTTGAAGAAAAGGGTAAGATATCTGCTGTCCTCCAACAAGCATCCAAATCTCGCCAGCTTCTTCCAAAACCTCCCAAGTCGGCTTTGGAGGGAAATTCAGGCATGGCACCTCAAATACGTGTTGCTCGGCCGCCAGCAGAAGGACGTGGGCGTAATCAGTTGCTTCCTCGATATTGGCCCAGGATTACTGACCAAGAACTCCAACAAATTTCTGGAGATTCAAACTCTACAATTGTTCCTTTATTTGAAAAGGTGCTGAGTGCAAGTGATGCTGGTCGTATTGGACGTTTGGTTCTGCCAAAAGCATGTGCTGAAGCATATTTCCCTCCTATATCTCAACCAGAGGGTCTTCCTCTAAGGATTCAAGATGTAAAGGGAAAGGAATGGGTGTTTCAATTCAGATTCTGGCCAAACAATAATAGTAGAATGTATGTCTTGGAGGGAGTTACCCCTTGCATACAGTCAATGCAGTTGCAAGCTGGAGATACTGTCACATTCAGCAGGATGGATCCAGAAGGAAAACTTGTTATGGGGTTTCGTAAAGCAACAAATGCCATTACAGTTCAGGAGGCACAGCCATCTGCCTTTGCTAATGGCAATCTTTCAAGTGAAAGTTTCTTTTCGGGTGTTTTTGAGAAACTACCTATAATAAGTGGTTACTCTGGCCTTCTCCAGTCACTTAAGGGAAGCTCTGATCCCCACTTGAACACACTATCCAAACATTTGAATTCAGCTCGTGCTGACATAAGCTGGTGTAGATCCGACAAGCATGATGACAGAAAGGAGGGCTTGTTGCTAGCATCTTCAGTGAATTCAGAAAGGAAAAGAACTAGAAATATTGGGTCAAAAAGTAAAAGATTGATCATGGACAATATTGATGCTTTGGAGCTGAAACTTACATGGGAAGAAGCACAGGATATGCTCCGGCCTCCACCAAGTGTCAAGCCAAGCATAGTCAAAATTGAGGATCATGATTTTGAGGAATATGAAGAGCCACCTGTTTTTGGGAAGAGAAGCATTTTTTTAGTCCGTTCGACTGGGGAACAAGAGCAATGGGTTCAATGCGATAGTTGCTCTAAATGGCGAAAACTGCCTGTTGATGCCCTTCTTCCTCCTAATTGGACGTGTGCTGAAAATACATGGGATCAAACCAGGTCCTCTTGTTCTAGTCCTGATGAACTGACACCAAAAGAAGTAGAAAACCTCCTAAGACAAAATAGAGAGTTCAAGAGGAGGAAAATGATTGGGTATGAGAAGTCCACCCAGGAACAGGAATCCTCCGGCCTTGATGCCTTGGCTAGTGCTGCCATGATTGGGGATAAGGATGATAACCCGGAAACCACATCAGTCGCAGCTACAACAAAGCACCCAAGGCATCGTCCTGGTTGCTCATGCATTGTGTGCATCCAGCCTCCAAGTGGGAAGGGAAAGCACAAACCTACATGCACATGTATTGTGTGCATGACTGTCAAACGTCGTTTCAAAACGCTCATGATGAGGAAGAAAAAGCGTCAATCTGAGTCTGAAGCAGAGGCCGCTGCCAGGAATCATCAAACGTGGGGTCCTAGAGAGGAAGCGGAAGTAGAAGTAGACAGTAGCTCAAAACCTACGTCATCTCATTTTGATCCTTCAGAAAATGAAGCGAAGTTGGGAAATGAATTAGAGTCCAAGAGCCCAAGCAACAACCTGTCAAACAATATAGCCGAAGCTAGCAAGGGAGAAATAGATTTGAATACTGATCCTGACCGTGAAGACAGCTCACTGGCTGGCGGAGTAAACCGTGTGAGCATGGTGAATCTTCTTCAAGTTGCCGGCCTTCCCTTGGAAACATATCTAAAGGAGAATGGCCTATCAAGTTTGGCAACTGACCAGCAAGCTAGTTCTGCTTCAAATGCCCAGCCTCCACAGGCTGACAACGAGGAGCCTGATAATGGATCTGCCTCTGAGGAGCACGAGAGTGTAGAAGAGGAAAATTGCGACACAGAGATGGATAAAATTCAAGATGATGAGGGTTCATCTGACGGTTGA
>AsREM6
ATGGAAACTCATCGTGGAAGGGGCAGGCCGAAGAAAGGGAACGAGGTTCGCAGACCCCATTTCTTCAAAATCATGATAGCTCCGACGCTCCGAGACGGAGGACTGAGGATTCCCAAGAGATATGTGAGGGAGTTTGGGCACCATCTGTCAAGCCCTGTGAAGCTGCAGGCCCCAGGTGGTGGGTTTTGGCCTGTGGAGTTGGTTACAAGGGGTCATGAGATGTGGTTGGGAGATGGGTGGCAAAAATTTGTGGAGTTCCACTCTATAGCTTTTGGGTACCTTTTGGTGTTTAGATATGAAGGCAAGTCCAACTTCCGTGTGCTCATATTTGATATGAGTGCTACAGAGGTGGATTATCCTAAAGTTCTACCCAAGTTGGAAGTTCTACTGCCCGAGAAGGAGGTTCTTCTTCCCAAGAAGGAGCTTCGAGAAAAAGAGCCTTCTGTTGTATTCGTGGGTTAA
>AsRAV2
ATGTCCCCTTTTCCAATTCCTTCACTCTCTTCTCCACCTTCCTCATGCCCCAAACCCATATTCCCCAAACCACCCCATCAAAACCTATCCCTAACTAGCGGCTCCCGATCACCACCGCTGCTGCAGCCTCACACCGATCCCATGGACATGTCCCTTGGGACCAATCCTGATAATATCTGTAATCTCAACAACCAAGAAGATAACAATTTTGTGGAGAGGGAACACATGTTTGACAAAGTGGTGACTCCGAGCGATGTGGGGAAGCTCAACCGGCTGGTGATCCCGAAGCAGCACGCGGAGAGGTACTTCCCTCTAGACTCCTCCTCCGACGAGAAGGGCCTCCTCCTCAACTTCGAGGACCGGAACGGCAAGTCCTGGCGCTTCCGCTACTCCTACTGGACCAGCAGCCAGAGCTACGTCATGACCAAGGGCTGGAGCCGTTTCGTCAAGGAGAATAAGCTCGACGCCGGCGACATCGTCTCGTTTCAACGCGGAGTCGGCGAGCTCGGGAGAGGTCGATTGTTCATCGATTCAGGGCGGCGGCTGCCAAGTTCCGGGCGTAGTTTCCAGATACCGAATCCGTACTTGGCCTTCCTTAGCCCGCCTCCTTCCAGTCCCAGCAGATGGGGAAGGCTCTACGATTCGCTACCTCAAACGATGCCGTATTTTAGGCCCTTACAATCACATCCCTTGATAAATTACAGTGTTAGTCATCATCAGGAATTAATACGAGCAACTGGTACTTATCACGGGGATGTTTATTTGAGGTCGGGAGCAGAGGAAGAGGCCCAACCAGAGGCGATAGATTCCTTGGCGGCTAATCAAGCGGCGGCGAAAACATTGAGGTTGTTTGGCGTTAACATGGAATATGCTTCAGGAGCCGATTGTGGCCCTTCTTCGTCTTCTAATTCTACATGTCAGGGGCGAGCCGAGAGTCGCAGAAAAGGGGAGGGTTCGACATCTTTCGATTTGGATCTGTGA

>AsREM27
ATGCTTTTTCCAGCTATATCTTTTTCTTGGTTCCTTCTCTCATTTCTTTTTTCTCGGAAAATATATCCAAAGATGCAGAATTGTGATCACAATATTGGCTCAAAAATCCCCCATTTCTTCAAGATAATTCTTGCTGACACCCTCACTCAGGGCAAGATTGGAATCCCCAAAAGGTATGTTAGAATGCATGGGAAGGATTTGTTAAGCTCAAGCACAGCATTGCTTAGGCTCCCTGATGGTACACAATGGCAAATGGGACTAACAAAATCTGATGACACAATTTGGCTGCAAAATGGGTGGGAAGAATTTGCTCAGTACTACAGTCTAAGGCAGGGAAGCTTTCTGGTTTTCCGATATGATGAGAGTTGCTGTTTTGATGTTGTTATACTTGATTTGAGTGCCTCAGAGATAGACTACCCTCATCCCAGCAGTGCCGGAGTGGTTAGTCGAACCAATGGTGAAGTTCAAGAGCAAGCTGAAGATGCTGTTGATGATGATGATGATGATGATGTTTCTGTTGAGATCATCGGTGAATCCTTGCACCCTAACAGAATCAATGGAACTTCTTCTGATTTCCAGAACTGGATGGAAGACAATGCTGCAGATCATAGATGCCGGGGAATGCAGGGCCGAAATAGTTTTAGGAGACGCACGCGTGAAGAGAAAGCTAAAGCTCTTGGAAGAGCAAATGGCTTCAAATCCAGCAAGCCTTTTTTCCAGATTCTCATGTATCCCTCGTACGTTTGTCCCCCTCGAGGTCATGTGGCCTGTATTCCATCAGACTTTGCCAAGAAACATATTTCAATGGAGAGTGGATCTGCAATCCTCAAACTTGCAAGTGGGAGAAGTTGGAAGGTCATGTATTGTTGCTTCAGAAGCAAGAGATCCCGTTCATATTTCTGCAATGGTTGGAAGAAGTTTGTGATGGACAACAATCTAAAAGCAGATGATGTTTGTGTCTTCGAACAGGTGAATCCTCCTGCGCTCAAGTTTGAAGTAAAAATTTACCGGGTTTAG

>AsLAV7
ATGAAGACTTCTGAACAAGTTCATGCAGAGCAAGTTATGGGTACTGAAGACAGATCAGAGCTCTGGCTCGACGATGTGAACGACGCCTCGTTTTTCTACTGCGACATCCCTCCCATGCCGGACTTTCCATGCATGTCCTCATCCTCGTCGTCTTCCTCAACTCCGGTGCCAGTCAAGGCCACCGCCGGCTCGTCATCAGCCTCCACTGCTTCATCATCTTCCTCAGCCGCCTCGTGGGCGGTCCTCAAGTCGGACGCGGAGGAGGATAAGTCTGGCAAGAAGAGTTACGATAATAATTTTCAGCAGACTGTGGAGGCGCCGCCTCCTGGGGCCCTTTCCTCCACCGCCTCCATGGAATTCCAGCAGCCAAGCGATCCGATCGACGATGTGGATAATTGCATGGACGTGATGGACAATCTTAGTTACATTGATCATCTGTTGGACAACAACGATTTCTTCGACCCGTCTTCGATTTTTCAGCAGAACGACCCCATCCCGGAAGGGTTTCAGCAAGAACACAGCCAACCGCAACAGGGGTTTGAAATCGAGACCCATCCGACGGCCGAATCGAGAGGCGATGGTGAAATCAGGCAAGCTGGGCCGTCGGAGGATCTGGCCACGGTGTTTCTGGAGTGGTTGAAGATGAACAAAGAGACTGTGTCGGCGGAAGACCTGAGGAGGGTCAAGATCAAGAAATCGACGATTGAGTGTGCCGCCAGACGATTGGGCGGCGGACGAGAAGCAATGAAGCAGCTGCTCAAGTTAATCCTCGAGTGGGTCCAAACCAACCACCTCCAGAGGCGGCGCGTGAAGGAGTCCACCGCTGTTTCCAATAATAACAACACTCTTGCCCCGTACCGGCTCCAAGACCCTTATTTCCAAAACCCTAACCAAAATCCTCCAGATCAAATCCCACCATCCGATCTGAATCCTTGTTTCTCTCAAGCTGCGTGGATTTCCCGTCCACCATATACCCAGGACCCAACAGCAATTTCGAGCGGGTTTTCCCCAGCGGTCGGATACATGAGCGACCCGTTTGGAAATGGAGCTCAGACAATGCATCCCCAGAACCCATACCAGGAGAATTATCATGTTATGGACTGCGTTCAGACGTGGAACCAGCAGCCACAGCCACAGTTCCCGGTGATGCCTCACTACGGCTCATTTCCCGATAATGGTTTCGGCGGGGTGCCGCAGCAGCCGCCTTCTTTTCCGGTTTACGACAATCAGTACCCTTACCAATATCCACTACAACCAGGGCAGGGCAATGAGCGGTTAGCGAGGCTAGGATCCTCGGCCACGAAGGAGGCGAGGAAGAAGAGAATGGCGAGACAGAGAAGGCTTGCGTCTCACCACCGGAACAACCACCATCATAACAGCAATAATTCCCAGGTTCCGAACCCGAATCAGAACGCTGAGCTTCAGGCACGGATGGGAAGCGATAATGGCGGCGGTTTGACGGGTCCTGGGAACTGGATGTATTGGCATTCAGTTGCGGGCAGTGGCGTGACGGCGAACCAGCCTATGGTTAGCGCGGAACATGCAGCGGTTATGCCAGCGGTGGATCGGCAGCAGGCTCTGGCAATGAATTATCAGCGGCAGCCTCCGCCCTCAGATCGGAGACAGAGTTGGAAGCCGGAGAAAAATCTGCGGTTTCTTCTGCAAAAAGTGTTGAAGCAGAGTGACGTAGGTAATCTGGGAAGAATTGTATTGCCAAAAAAAGAAGCGGAGACGCATCTGCCGGAGCTCGAGGCGAGAGACGGGATAGCGATTGCCATGGAAGACATCGGGACCTCTCGAGTTTGGAACATGCGTTACAGATTCTGGCCAAACAACAAAAGCAGGATGTATCTCCTCGAGAACACCGGAGAATTTGTAAGAGCAAATGGACTGCAAGAGGGAGATTTCATAGTGATATACTCGGACGTTAAATGTGGCAAATATTTGATAAGAGGGGTGAAGGTGAGGCAATCGGGGACGACCAAGTCGGAGACGAAGAGGTCGGGAAAAGCACAGAGGAACCAGCGCCCAAATTCTCCCTCAGCTAACAGGAACACCCCAATCGCTAATGATCCATCGTCGTCTTCGCCCAACGCTCAAACACTAAAATGA
>AsRAV4
ATGGGGTTGTTCAGAAAGGAGCTCACAAAAAGCGATATAGAAAAATGGCTTACGATTCCTACCTCTGCTCTGCCGCGTTTAGGGATACCGAAGGCCAGCATGCCCCATGAATTGAAGGCCGTGGATAAGGACGGGAAGTTGTGGTCGTTTCGCCTCTCTACAGGGGGATCTGGGTATCCGAACCCAGTGATTGCCGGAGGTTGGTCTCAGTTTGTTAGTTCACGAAACCTCAAACCGGGAGACGAGGTGACACTGCGTTCCAAGGAAGATGGAAGGTTGTTTGAGATTGACGTTTTTCGCCGGCCTTCGCAGGTGCCTTATTCTTTGGGAGAACCATTAGACTTTAGAGAACTATCAGATTTAAGAGAACAACTACTGCTGCGAGTAGAGTACGACAGGGAGTTTGACAAGGTCAAACGAAGATGTGATGCCTTGTGTAGGCAGAAGGATTTTCTACGGCTCCTCAAATCTTATCCTATGAAAATGGTTGATGACAGCAAGTGCAAGGGCTGGATCAGCGACGTGGTTAGCATCAAGGGAGTCTTGCGAAGGATACACTTCAGAAGTGATGTGCAACCGCGTTCTCTTTTCCACCCTATTGAAGAGGGCCTCTGA
>AsREM26
ATGGATGTTGATGATGGTGGAGGAGAGATTAGATTCCAGAGGAAGATGATGGCGAAGAAGGAAGAAGAAGAAGAAGAAGAAAAAGAAGACGCCACAAGGCTTGCGGGAACAGGCAATTGTACTTTTTCATCTTCATCTGGCGTCGAACAGCTGGAACAAGGCCGTGTCCGTCTCACCCTCCCCATGTTTTCAGCTCTTGCCCCTCACCCTCACCGTCACTCTTCCTCCAAGCAACTTTATGATGATACCCCTCAGACTTCTGGAAGAAGAAAGAGACATTGGAACAGTGAATTCAATGAGCATGTGGAGGCCAATCATTTCTTAAGGGTTAGAGCTGAGGAAGCTTTGGCAAGATCTTCTGTCATGACGAGAGCACAAGAGGTTCAAGCAAATCTAGCGGTCAATTTCCCAAGCTTTGTGAGGATTATGCTCCCATCTGCTGTTTATCGCGGTTTTTGGGTGACATTGCCCAAGGACTTCTGCCAGTTGCATTTGCCAGGGCATGATACAATGCTGACCTTAGTAGGTGAAATTGAAAAGGAATACAGAATAAATTATCTTGGGCAGAGGAGGGCGTTGAGTGGTGGATGGAAAAGATTTTCTGAAGAACACAAGTTGGTTGCTGGTGATGTTCTAGTTTTCCATTTGGTCCGGCCTTCCAAATTTAAGGTGTACATTGTGAGAGTGAATTGCCTAGGCGAAGTGGATGCTGCGCTTGGCCTAATCAATTTGCATTTTCATGGAAACAGATCATGTTCTAGAGTGCAGCATTCAGAGTACACTGTTCCTCGAGGTAAGCATCCAGCCGAGGCTCACAGGAACAAACTGTTGAAGCTTCAAGCAGAAGGGAATGAAGCAAGAATGGACATGGGCTCCAACTGCAACGATTTAGAAGGTGTATGGTCACCGGGCTTGTATTTCATAGTAAACAACCTCAGAGGTGTTGATACCGAGTTCTTATATGCTGATATGGAGGGGCAAAAGCTATATCACAACACAAAAGCTTCTACTGGCAACGTCTCGCTATCTGTAAGACACCTTCAGTGGCCGACTTACTGTGGGCAGCGGAGTGCGGCCGCCCTGAGCATTTTAAGAATCCGCAGACTGGATATTAACAAAAGGGGAAGACCACTGAAACATAAACATGAAGCTGCTCAGTCGTTTGCTGAAAAGGAATTTGTAGAGGTAGAGGGTCGGAGGGAACCGATATGCTATAAACGAAGGAAAACTTCAACACATGACTTGTACGAAAATGAGGAAGCCAAAACCAAACGTGCTGTTATGGAGCGAGCAAGGGAGGTGCAAGCTAATCTGTCACCTCAATTCCCCAGCATAATTAAGTATATGCTTCATTCACATGTTACCAGAGGATTTTGGCTGGGTCTTCCAAACAGGTTTTGCAGTCGGTATTTGCCCAAAGAGGACACAATGATGATACTGGAAGATGAGAAGGGGGAAGAGTTTGAGGCGAAGTATCTAGCAGTGAAGGTTGGTCTCAGTGGTGGATGGAGAGGCTTCTCTATTTCTCATAAAATAATGGAGGGAGATACTGCTGTTTTTCAGTTAGTTAAACCCAACAAGTTTAAGGTATATATAGTGAGATCAAATGGTTTGGATGAACTGGATGGTGCTCTCGGACTCCTAAACTTGGAGGCTTGCAACCAAATGGACATAGATGGGTGTGAAAAGTATGTGAATAATGAAATCAGTTTCAAGGAAGAAGCAGAAGAAAGGTATTTCAAGGATGCACCTGCACTAGGTAATATTCCTATGGAGCAAAATCAGAAAAATATTTCAGCTAACCTTGAACAAGTCCCATCTCATTCGGAGAATGACAGTGAGGATCATGAGTCTGAAATTCTGGATGGAATCATGTTTGTGAAGTCTGTGGCAGACTTCACTGAAGTGAGAAGCATTGAAGACTTCACAATACTTGCTAATGGACTGATCATAAATTCTCAGCTTAGCAAACACTTGCAGGCCAAGTACTATGAGCTATGCACCAGTCAGAAAGCATACCTTCATGATCATCTTCTCGAGGGTCTCAATTGTCAGTTGGTTGCAGGAATGATTGCAGAGACCATCAACATTGCTGATGCCATTAGAGCTGCCAAGCTTGCCACACCTTGTGGCAATTTTGGTGCTTGGCTCGAAACTTTGAAATCGTTCCAGGGTTTGGGCATGAGTGTTGGCTTTTTACTTGGAAGACTGGAGCAACTTATGAACCTGTCTTTGAAGTGGATGAGGTACGAAGAAGCTAGAGAAAAACAAGTGAAGGCTACGGAGGAGAAAAGAACACTTGAGCTTAAGTTATTGGAAGTGAATGAGAAGCTGAAAAGTATTGACATGGAGGTGAAGAAACTAAAAGACTCAGATGGCCAAGGACTAGACCAGTTGTTTCGAGAAGTTGCTTCTGGCCCGTGGTAA

>AsREM25
ATGCCAGCATTAACTCTGTTGCAGCATTTGGGCCACTCTCAACTGCCCTCCTCCTCTGGCCTTTCAGCCCCGCAACCATCTCTGAGCTTCTCTTCCTTCCATTCTCTCCCTACACCAATTCAAGAGCTAGAAGACTACGTCTGGAAAAAAAAAATGTATGAAGAAGGATTCAACAGACCGGAATTCTTACAGCTTATGGTCGGGGAATTCATCAACTCCATGAGGATACCAAGAGCATTTGTGAGGTACATTTACGGCCAGAATGTGCCGGGAATGCTCCTGCTAAAGCCAGAAAAGGGTAAGCCAACAAGAGTTGGGATTGAGAAGAGAGACGGAGGTTGTTTTTTTGACAACAGGTGGGCCAAATTCGTGGAGGAGCAGAGGCTGAAACATGGGGACTTATTGGTTTTTTCCATGATTGACGAATCCAGTTTTGGGTTCACCACACTTGGCAAGAATTGCTGCTCCACAAACTTGAAAAGTTATGTTGTGGAGCACCAAGAGGAGCAAGGTTCACCAATGGAGGTTATAAAGGATGAGGAGAGAGCCAGGGAAGAGGGAGAATCTAGCAAAGCTGTGCAAAGGACCAGAAGGGTAAAAAAACAAAATAAAGTTGTTATGCCAAAAACTGAACCTTCATCATTTGAGGTAACACTACAGGGTTACAACAGATATGAACTTTGTGTGCCAAAACAGTTCATGGAGGCAGCAGGGCTGAAATCCAAGACTACAGTGGTGTTGAAGTGTTCAAATGGTGATAAGTGGGCTGTTAAACTGAGGTTAGAAAGGCTACCAGCTACGGAGCGGATGCGATTTGCAAGCGGATGGGTTGAGTTCTACAAGGATAACATGTTAAAGCTTGGAGACACACTTTTGTTTCACATGGTTCCTGGCACACCAAATGAAATTAGCGTTCAAATTTTCAGGGCTAGAAGCTCTAAGAAGCAGGCAAAATAA
>AsREM12
ATGCCACGCCCTTTTTTCACCAAGCTTATTCTCCCCTCAACCCTTCAGCTCAAGAAACTGAGGATCCCTGATAATTTTGTCAGCAAAGTCAAGGATGAACTTTCTGTTGCTGCTGCACTCACTGTTCCTGATGGTCGTGTTTGGCGGGTAGGATTGAGGAAGGCTGAAAACAAGATTTGGTTTCAAGAGGGTTGGCAGGAATTTGTAGAACGATACTTTATCCGTGTTGGCTGCTTCTTGATATTTAGATACGAAGGGAGTTCAGCTTTCACTGTTAGTATATTTAATTTGCAAAACTCTGAGGTTAACTATTTCCCAAATACTGCAATGTTCAAGCGACAATATCCTTTTGAAGAACTAGAAGATGGTGACGACAATCCTCCTCCAGCCCCACAGAATTTGTTGGTTGAGCCCAAAGTCAATCATGGTATCAACTGGACTGGTGAAGACCCGCTTGGTGCATCAAATGATGAAAAGGTACCAAAGCCCAAAAAGCGTGGTAGGAAAAAGCTGAAACCTGATCCTAGTCAGGTAGATGTACCAGCTCAAAGGAGAGATGAGGTTGACGCACATGGTAGATTTTATGAAAGTGCTTCAGCAAGAAAAAGAACTGTAACAGCGGAGGAAAGAGAGAGAACGCTCAATGCGGCCAAAGCATTTGAACCAACTAATCCCTTCTGCAGGGTTGTTCTGAGACCGTCATACTTATATAAGGGTTGTATCATGTATCTACCAGCCTGCTTTGCCGAGAAGCATTTATGTGGCGTTTCGGGATTCATCAAACTTCAGCTTCCTGATGGGAGGCAGTGGTCCGTCCGGTGTCGTTATGGAGGAGGCAAAGCCAAGCTTAGTCAAGGGTGGTATGAATTTACTTTGGAGAATAATCTGGGCGAAGGTGATGTATGTGTCCTTGAGATGCTCAATTCGAGGGACTTGATCCTCAAAGTTACCGTGTTCCGTGTCCTTGAAAGCTAA

>AsRAV12
ATGAAGAAACTGTTCTCCAAACTCCTGTCCAAGACCGACATCGGAAAACGGCTGGCGATTCCGAGCAAAAGCCTGGGACTTTTGATTCCGAGGATGGGCGAGGAGGGGTTGGATGTGGAAGTGGAAGATTGCAAGAGTGGGAAGTTGTGGCTGTTCCGGTGCTCTGTTCGTAAGGGAGGGTACCTGAAGCCTGTGTTCTCCGGCTGCTGGTGCAAGTTCGTTCGCTCCAAGGGCCTCTCTGTTGGGGACAAAGTCAAGCTCTACAAGGAGGACAACAAGTACAAGATCAAATCTAAGAAAGCTGTCAGGATTTTCGGGGCCACCTTCGGCTTTGCAGCTGCACCTTAA
>AsREM13
ATGCTTCGAGGCGACAAGTTCAAGAGAAAGCGTGGGCGCCCTCGCAAATTCCCTGTGGCAGATTCTTGCAATTTCTTCAAAGTTATTCTGCATCAAACTCTTCAGGAAAAGAAGCTGAAAATCCCAGGCAAATTTTTGAGGAAATATGGGTCTCGGCTAGTTTCTCCCCTAGTTGATTTGGTTGACCCGAATGGCAGAGGATGGGAAGTGGGTATAACAAGGGTTGGTGACGACGTTTGGTTTGATCATGGCTGGAGCGATTTTGTGGAGTATTATTCCATTAGTTATGGGTACTTCTTGGTGTTCCTGTATGGAGGAAATTCCAAGTTTCATGTCTTTATATTTGACAAGTCTACTTGTGATATTGATTATCCAAGTTGCGAAAGGAGCAGCGTGCACCAGAATAAGAGGAAGCAGCACTCATCTGTTCCAGAGGATTTTGAGGCCAACAAGAAGCATGATTATAGGATCTGTACAATTGGTTTAGATGACGATGATGAATCCAAGGACTCAGTAATTCCTCTTGAGATGCTTAATTTTGATCACAACAAGCTCCAGATGACCATTCGAACACCGAGTGGTGGGAATGGTGAAAGGGGTCATGGCGACGTGTATTTGGAAGAACATATTGAAATCTATGTTACCGTGAAATTTGGGCTCCTTTACTCTTCTGCAGAAAAAAGGAGGGCCATCAATGCTGCCAAAACCATCAAGCCCAAAAACCCTTCTTTCATGGCCATAATGCGGAGCAATATAGCTAATGGCACAATGTGTGTGCCAGCTGCCTTTGTCAACACATATCTAAGTCAGGTTTCAGGCCATATGATCACACTTGTTGACAGTCATGGAAGAAAATGGCCCATTGGGATGGTAAAGAGGAAATTTGGAGGATTTAATCTGAAGGATGGGTGGGCCACCTTTTCAAGAGAGATCAATTTGAAGGTTGGCGATATATGTATCCTTGAGCTGATCAAAGTGGGGGGAAGTGAGCTCAAAGTTTCTACATTTCGAGCTTGA

>AsREM11
ATGTCTTCTACAACAGATCACGGACCTGATGATGGTCTGATGACCGGCTCCACCCCTCCACCCCCACCAGAAGCAGCAAGCAAATTTGGTCTGGAAATGGAGGTGACCCCTCGAGATGACCGGCCTTCGTTCTTCAGGATCTTCTTTGATGGCCGCACAACTAAATACTTGAAAATTCCAGAAGAGTTTGTGCAGAGGTACCTGAGAGAAGAAACATCTCCCACAGCAACTCTTAAGGGTCCAACAGGCGCTTCTTGGGTGGTCGACCTTTGCAAGAACCGAAGCGGCTCCTTGTTTCTCCGAGATGGGTGGCAGCAATTCTGCAGAGATCATCGGTTAAGTCAGGACGACTTTATGTTCTTCAAATACGAAGGGAACATGTGCTTTGAGGTTCGGTTTTTCGACAAGTCGTGTGTGATCAGAAGCTACGAGCCTTTTGAAGCAAGCACTAGCAAGAAAGTAAATGCAAGTGCAGACGTCCAGATTAAGGAAGAAGAAGAAGAAGAGGGAGAGGAAGAGGAAGCTTGTCGCAGAGCTGATGATCCTGCTGATCATGAATTGGGCTCCTCTAGCTTTCCTCGTTTCAAGGTCTGCCTTACAAAATCCACCATGAAGGTAAAACTACTGAAAATCCCAACTGCGTTTGCCCAGCAGTATCTTCCTGGATCCAAGACGACCATGACTTTGAGCAGATCATCAGCAGAGAAATGTTGGGAAGTCACATATTTGGGGAGCCAGGGCAACAATACGAGTCTGTCTAGCGGATGGGGTGCTTTTTTGAAAGACAACCAGATTGAGGTTGGTGACACTTGTTGGTTTGAGCTCGTAGCCCCAACCAGGATGCAAGTTCATGTTTTCCATTAG
>AsRAV13
ATGAGACTGTTCACAAAGCCATTATCTGCCACAGACCTGGAGGTGAGATTCTCTGTCCCGATGGAGAGCTTGGCTTCCTTCGGCATTCCAGAAGGGGAGTCCGCATTGGATTTCAAAGCTGCGGACCCGGAGGGCCACTCCTGGGAGTTTCGCCTCAAGACAAGAGAGAAGGACACGCACCCCAAGCCTGTCATTTCCGCCGGGTGGCTCGCCTTTGTCCGCCACAAGCGTCTCCGACTTGGTGATGTGGTTGAGCTCCACAAGCATTCAACTCATGCCGATCCCCATGGTACTTTCTCCATTAGGGCGCTGAGGAAGTTCAACCTGCTTGGTCAAGACATCTGGCTTGATGTTGAGCAGTTCCACTGA

>AsREM14
ATGGTTGGAGGCGACAAGTTGAAGAGAAAACGTGGCCGCCCTTTCAAAACACCTATTGGAAACGCTTCCAATTTCTTTAAGGTTATTCTGCATCAAACTCTCGAGGAAAAGAAGCTGAAAATGCCAGACAAGTTTGTGAGGAAATATGGGTCTCAACTGGTTTCCCCCGTCGTCAATTTGGTTGACCCTAGCGGCAGATCGTGGGAAGTGGGTCTAACCAGGGATGTTGGCAATATTTGGCTTGACCATAGCTGGAGTGATTTTGCAGAGTTCTATTCCATCAATTACGGGCACTTTTTGGTGTTCCAATACGACGGAAATTCCAACTTTGATGTGTTAGTATTTGACAGGTCTACCTGTGACATCGATTATCTAAGGCGTGATTGTGAAAGGAAAAGTGTGCAACAGAAGAAGAGGAAGCAGCACAAATCTGTTCCAGAGTATTTGAAGGCCAAGAAGAAGCGCACAAATATTGATTTAGATGATGAGGAGGAGGAGGAGGATAAATCTAATGTGGAGGCAGCAATACCTAAGGATATGGACGGGTTTCATTGCGACAAACTCAAGATTACCATCCCAACGCCGAGTGATGGAACTGGGAATGGCAAAAGTGGTGGTGGATCCTCGCAACATATCGAAATTTATGTTAGTAGGAAATTTGGTTCCAAGTATTCTTCTGCAGAGAGAGACAGGGCTGTCCGTGCTGCCAAAACCATCCGGCCCCAAAATCCTTCTTTCCTGGTCATAATGCGGAGCAATTTAGCTAACGGCATAATGTATGTGCCACGTACCTTTTCGGACGTGCACTTGAGCGGGATTTCAGGAAACATGGCCACAATAGTCGATGGTCACAGACGGAAATGGCCGGTGGTGCTGAGCCGGAGGTTGCAGGGAGGGTTTAACGTGAAGGAGGGATGGACCAGTTTTTCTAGAGATGCTAAGTTGAAGGTTGGAGATATATGCATCTTTGAGCTGATCAAAGTTGGAGGAAGTGAGCTCAGAGTCTTCACTTTTCGAGCTTGA

>AsRAV18
ATGGAGCTGTTCTCAAAGAAACTTTCAGATACTGATATCAAGAAGCGGTTCGTCCTTCCCACCGATGCTTTACAACAGTTCGGCCTACCACATGGAGCTCATTCTATGGATTTAAGGGTCCAGGACTCAAGTGGCCAAGTTTGGAACTTGAGTTGCACCACAAGGTCAAGAGGGTACCCTAAGCCAGTGTTTCAAGCTGGTTGGCTCCAGTTTGTCCGAACCAAGGAACTGCAAGTTGGAGATGTTGTCGTCTTTTATAGACAAAACGATCATGATCCTGGAGCGGAGTACAAAATTGTAGTGCAAAGATGGATTAGGTTATTCGGTGCTGACATATGCTATATCATTGCTTAA
>AsRAV17
ATGGAGTTGTCCTCCAAACAACTCTCATATACTGATGTTAAGAACAGGCTAGCAATCCCCACCTATGCTCTCCAGCATTTCGGCATACCGCAAGGTTCTTATTCTGTAAATTTGAGCATTAGAGACTCAAGTCAGCAGGTGTGGAATTTCAACTGCAACATAAGAAAAATGGGGCACCCTAAGCCGGTCTTCCAAGTTGGCTGGCTCGAGTTTGTTAGAACCAAGGAGCTGCAAGTTGGGGACATGGTGGTCTTCTACCATCAATATGATAATGATACTGGAACAGAGTACAGAATTGAAGTACAAAGATGGATGAGTGAGTTTTAA

>AsLAV3
ATGGCGGAAGAAGAAGCATCTCCAAGCACGAACGATCATTATCACGCTGCTCTCGTCCTTTATTCCTTGAAATACGTTGAAAAATCTTCCGGAAATTTGGAGCTTCTGAGAGCCAAGATCGTGGACAAGATGAAGTGCCATGACATCTCTGCAACGGAGTTTTCCGGAACCGAACCAACGTCCCCGGAACAAGATTCTCCTCCTCCCACAGCCGACGCGGAGTCGAACCCACTGAGAGCTCGGTTTACCAACCGTAACTCAAGCCATAACGATGACGGAAAGCCGACAACAGAAATCGAAGAAATCATAAGAAACTACCAGCCGCCGGCGACACCGCCGTTCGAGGCCCTCAAAGGCCTCATCGGAGAGTGCAGCCCGCCGTTCGAGAAGCAACTGACGGACAGCGACGTGAACGACTTGCAGAGCAGGCTGACGATCAGCAAGGGCTACATGGAGCTGCTCCGGCCGCTGCTGAAGGCCGGAGAGGTGCTCGCCGACGGAATTCCTGTGATAGTGTACGACAGAGAAGGGAAGGAGTACCTGATGACGTTCAAGGTATGGCAGAAAGTCCACGTGTTCACCACTGGTTGGAAGAAGTTTTACAAGGAGCATGAGCTCCTGAGCCGTCAAGATTTTGTCACCATTTGGATGTTCAGGAATTTGCAGACGGACGGGCTCTGCTTTGCATTTACTTGGAGGCGGCTGCCGGTGTTTTGGCGGTTGAAGAGGAGGAGGACCTGTGGAGCTGATTGA
>AsREM19
ATGGTTGAGTCGCTGGATCATAGCTCGTACGAGGAGGCTCGTAGGAAACGCGTTGAGGAGAACCAGAAGAAAATCCAGGAATTAGGTCTATTAAACATCTCCAAAGATTTGAAAACGGCAAGCCACCGCAACTCCCAGACCCAGAACAAGACACGTTCCTTAAAACCCAAACCTGAAAATCTCTATGCATTGCAACCTCGCCGCTCCTCCCGCCCTCGTAACCCTGTCACTTCCTACGTCGATGATGTGGCTGTGGACCTTCCGCCCCTTCGGAAGAGGTCAAGATCGAGCTCATCGTCGAACTGGGCAAGCTATCTTGCACGCCCTTTGCATGAGGTCAAGACTGCTACCTTTGAAGAACGTGCAGCGGCTTTGAGAGCTGCCGAGAAGCTTCAGAGTGAACTGCAGTCCGGAAATCCATCTTTTGTCAAGTCAATGGTCAGGTCCCATGTTTATAGTTGCTTCTGGCTGGGCCTGCCTTCCAGCTTCTGTGAGGCCTATCTTTCAACATCACAGTACAATGTGGTGTTGGAAACAGAAGATGGCGCAGAATATGAAGCCGTATATATTGGAAAACGAGCAGGACTTAGTGGGGGCTGGAGGGGTTTTGCATTGGAGCACAAACTAGATGATGGTGATGCTGTGGTCTTTGAAGTGATCCAACCAGCCAGATTCAAGGTATACATAATTAGAGCATCAGCATTGATGAATAGGGGAGCTGTTAAACGCGAAGAGGGAGCTAAGGGGGCCCAAAAGAAAACAGAACAAAATTTCAGAAGGAAAGTGAAAACGGAGGACATGAACTCCATATCGCCTCAGCCAAAGGCAATGGACAAACAAGAGCAGGCAGAGGATATTACTTCTGAAGCAACTAAAGCCGCAACAGCAGCAAACGATGGGGGAAGAAGGGCCTCCACCAGGAATAGGAGAAGGCGTTATTAG
>AsRAV14
ATGGAGCTATTCTCCAAGGAACTCACACACACCGACATCAAGAAGCGCTTGGCGGTTCCTAATGGTGTTCTGCCGTATTTGGGCCTCCCACAGGGAGCTCAGTCTGTGGATTTTAGGGTGAAGGACTCCAGCGGGCGGGTCTGGAGGTTCAGGTGCAGCAGAAGGCTAGCTGGTTTTTCTAGGCCATCTCAATCCGGCTGGCTTGAGTTTGTTTGCACCAATGACCTGCGAATTGGAGACCTCCTCTCCTTCCATCAAGAATATGACCATGATGCCGGAAGTGAGTACAGAATTGAAGTGTGGAGGTTGGTGAGGATCTTTGGCAACAACGTGTTCAAAGCTGTAGCCTGA

>AsREM15
ATGTCTTCATACAAGAACACGCCTGTATCTTCAGCTGATCAAAAGGCCCACTTTTTCAAGATAATTTTGGAGGACACTCTTAGTGAAGGGAAGTTGCTGATTCCAGTAAAGTTTGTTAGGAAATATTTGAATGATGTTCCAGTTCCAACCAAGGTGATACTTGAGGTTCCTAGGGGTAAAAAATGGGAGGTCGAACTGTCAAAATCTGATGGTAAAACGTGCCTGCAAAATGGCTGGAAAGAGTTTGCAGAACACTACTCTGTTAAGTACGGATGTTTGGTGGTATTCAGATATGAAGAGCTATGCAAATTTCATGTACTCGTCTTTGATATGAGTTGTACGGAGACTGAATATCCAAAACAGCACACCAAGGATGAGGATGATGATTTGTCAATTGAAATCTCGGACATGCCTTCATCATGTGGTAGAAAGAGGGGAAGGTCATCTTCGTCATATAGCTGGCCTTGCAAGACCAGTAAGACTAGGTTAACTCAAGTCATTGGGATGAATTCAAAATCAGAACCCAAAACTTCAGGAGTAGAAAGGGGTAGAGCCATTGCTGGTCAGAGGAAATGGAAGCAAGCAAGACCACCTTCACCAGAGGCACGTCAAGCTTGTGAAAATTCATCCTTCAGTAAAACCATTAAACCATCATTCAAAGCCTTCATGCGAGTGCCAGTTGAGTTCACTGACAAGCATATAATTGGGCCTCAGAGAAGGACAGATGTGATTCTTGAGGTGGAAGATAGGTCGTGGAAGGTTGAGTTACTGACCATGGCTACACCTAAAAGATATGGTTGCTTCAGCGGTGGTTGGCCCAAGTTCACGAGGGATAATCTTCTGAAAGTTGGAGATGTTTGTGTCTTCAAGCTGATCAAGGCCTGTGATGTTGTTAGGATGAAGGTGTCCATCAAAAGGTGCTGA

>AsREM2
ATGGAGCCAAAGAAGCCTCATTTCTTCGAGGTTTTGATCGGCGACTTCAAAACCACTCTGCACATACCACGTGCTTTCGCGAGGCATGTCTACGACAACAAAATGCCAACGGAGCTGACTTTGATCCCTGAAACTGGCAAGCCCTTTAAGGTTTCTGTTGAGAAGAGGGCAGGAGATTGGTTTCTAGGCACCGAATGGCCTGTCTTTGTGAGAGATGAGAAGCTGAAACTTGGAGAGTTTCTACATTTCTTCTTGATCAACAGGTCCACGTTTAGAATGGTTTCATTCGGTACAGATTGTTGCTCGAAGAACATTGAAGCCTTCTTGGAGGTCTCAGAAGATGAAGAAACAACAGAAGGAGAACCTCGTGCCGGCCAACCATCAGCTGTAAGAGCAGAAGCAACAATCTACAACAACATGACAGGTGGGGTGCAATTTATGATGAAGGATCCATCTTTTGAAGTTCGAGTGAAGACAACCAACAATTATAGCGTCTTTGTTCCATGTGATGTTGTGAGAAAGACAGGGCTACTGAACAAGCAGAAGACAGTACTGATCGAAGACCCGGAGGGCCACAGGTGGCAGGTGAAAGTATACGTGAACGAGATGAACCATGTATGGCTTACTTCAGGATGGTGCAAGTTTTTTGTAGCACAGAAGCTTGTCCCAGGAGACACCATCAAGCTGCAGTTCTTCTCCGATGAATGGACCGGATTCCGGGCCAAAATTTATCGTCGTGTTGAACTCAGAAAACAACTTCCAAACTGCGGATGGTGA
>AsREM3
ATGGAGCAAAGGACGCCTAAATTCTTCAGGGTTATGGTTCTTGACTACCAAACCACTCTGAAAATACCGACAGATTTTGCTTGGCATGTCTACAAAAACAAAGTGCCAAAGGAGCTGACTTTGATCGCTGGACCTGGCAACCACACAAAGGTTTCTGTTGAAGAGAGGGAGGGGAACTGGTTTCTAGGCCGCGGATGGCCCTCCTTCGTGAGGGATCACAAGTTGGAAACTGGAGAGTTCTTGGTTTTCTCCTTTATCAACATGACCACGTTTAAAGTTGTCTGCTTTGGTAGAAATTTGTGCTCAAAGAACATAAGAACCTTAGCGAGTAAGCTCAGGCCAAAGCCATCTCCTGTCCCTGATGTTAAAGAAGAGGAACCTGGAGAAAGCAACAAGATAGCGGCAGGAGTTACCCGTATGGGCGATCCATCTGCTGGTGGAAGAAGCAAACAAGTTCCCAACAACATGGCAAATGGGCTGCAAACAGGGTGGCCAATCCATCCATCTTTCGAATTCGTGTTTAAGGAATACAACAGAAAATTTGCTTTTGTTCCTGCCCAAGTTGCAAGGGCAGCAGGGCTAACTCCGGGGCAGAATACAGTGATTCAAGACCCGCAAGGAGATATGTGGCCAGTGAGAGCATCTCGTAGTGGGTGGGCTGGCATCCAGTTTACTTCTGGATGGTCTGACTTTATAAAAGCAAACAAGCTTGAGGTTGAAGATACCATCAAGCTGCACTTGTCCGATGCAGGGTTTAGAACATTCCGGGCTCATATTTATCGTCGTGGTGAAGGCAGACATTGA

>AsREM1
ATGACAAAACCGGTGCAGTTTCGGAGGAATCCATCTTTTGAACTTCAAATGGTGGAAATCAGCAAGTATTGTGTCTTTGTTCCTGCTGGTGTTGTGAGGAAGACAGGGCTACTGAACAAGCAGACGACACTGATTGAAGACCCTGAGGGCCACAGGTGGCGGGTGAAAGTACATGTGACCGAGATGAAACATGTCAGGCTTACTTCCGGTTGGTCTGAGTTTGCTGCAGCAAATAAGCTTGTGCCTGGAGACGCCATCAAGCTGCAGTTCTTCTCTGACGCAGGGACTGGATTCCAGGTTCAAATTCACCGTCGTGCTGAACTCAGGAAACGACCACCAAATGGTGGATGTGTGTCTGCTCGAAGACACTATGGAAAAGGGAAAGGAAAGAAGAGAGAGAACGAGAAACATGGAAAAGAGGAACGTAGGACGGATCCAGAGGGAAATAAGGGATGGTCGAGCATAGTTTTTGCCTTTCTGAAATGTAAAGAAAAAGGCATTGCCATCATTTCAGGTCATGAAAAGTATTGGTTGCTGTTTGCATGTCCTCTCCAGCAATCGATTGAAACCCCATCAATCAAAAGCTCGGCTAGAATCAAGAATCCACAAAAAACCGAAAGGAAAAGCCATGTACCTATTAGCTATTTCATATCCAAATATCCCAAAGGAAACAAGAGATAA

>AsREM21
ATGTTACAAGCGAGGCGGCCTCACTTCTTCGACATTTTCTCCTTCAATTTCAGCGCAAAACGCTTGAAAATTCCCCTGGCATTCGTCGGGTCCTTGCAAGGAAGAACATCTGGGTGGGTTTCATTAATTGGTCCAAGTGGGAACACTTGGCATGTTGACCTGATAAAATGTGGTGATGAATTGTTCTTTGAAGAAGGATGGCCGGAGTTCGTACGGGATAATCTTGTTGAAAACGGTGACCTTCTTGTTTTTGGGTACTACGGTGAGTTAAGGTTCACTGTCCAAGTCTTTGACCAAAGTGCGTGTGAGAAACAAACTGCCTTTAATGCCACATGCAGTCAAGATCCTGCAAAATATGGAGGCTTACTGGAGAAAAGAGCAAGGGAGGAGGGTGTGGTTGCATTAGATGTAATCCCATTTGGAATTCCCAAGAAAATCAGAAGTAGCTCATCTGATGTTCATTCTGGATCCTTTGTCGAGAGACATGAATCACAGTTGAGGCCCTTGGCAATATATTATGAGGAGAATGGGCAACAGGAAGAAATAATGACAACCATAATAAGCCAGGAGGCAAAATCTTGTGGAAGGATAACACGGGATGACAACACACATATCGACGTTTGGGATGGGAACAGTGATTCTGCCATCTGCAGAAGCATTGGCAAAGAAGACAATCTAAAACTGCATGACAATAGTGGTCTATCCCAGTTAGCTGAATACGAGGAGGAAAAAGTTGTTCAATCCTTCCAATCATGTTTTCCATTTTTTGTTAGAACTATGAAAAGGTTCAACGTCAGTGGCTCATATACCCTGAATGTTCCATACCAATTTGCTATGGAACATCTACCAAACTCCAAGACAGAAATTGTCCTGCGGAATCTGAGAGGAATAAGTTGGACTGTGAATTCTGTACCAACAACGAGAGTACATACAAGTCATACTTTTTGTGGCGGATGGTTGGCTTTTGTCCGCAGCAATGAGATCAAGGTCGGAGATGTTTGTATCTTTGAATTGGTGCACAAATATGAACTACGTGTGCATATCTTTCATGTTGGGAAGGAAGATCCAAGCAATGGAAATAATAAAGTAGCTTCCAATGGGATGATTGTGGGCTCTGCTATGGTTGAGAATTTGCAGAAGAAATCAAAAAAGAAATATTCAAAGATTCAATCAAAATTTAGAAAGAAGTTTCAAGTCTGTGATACGAATGGGTCCAAGATGATAGACAGCAAGAGATATGATTGTGAAGCAAAAAAATCTGCAAGTGTTGCACTTTGCTCTTTGGCAAGAACAGGAAATGAAGTGCCAGCTCGGGGAACAGATGCAGTTATGGGTGGATTGAGAGTTATGTTAGCACTTGATGAAGAAAAGGCCGCGCGATCATTTGCTTCTGGTTACCCTAACTTTGCTCGTATCATGAGAAAGTTCAATGTTTGCGGCTCATATACTCTGAAAATCCCATACAAGTTCTCCAAGGCCCATCTTCCCAACTGTAAAACAGAGATTATCCTTCGTAATTTGCAAGGGCAATGTTGGGTTGTGAACTCAGTTCCAGATTCCAAAGGGCGATTAATTCATACCTTCTGCGGAGGTTGGATGGCCTTCATTCGTGACAATGACATCAACATGGGGGATATTTGCATATTTGAGCTAGTTGGCAAGTGGGAAATGCGAGTGCATATATCTGGAGTTGGAAGAAAGGGACTAGAGCATCCGCAGGGATCGCTGTGA

>AsREM20
ATGGGAGAGAAATGTGAGGACTGCAGGAGCTGGGAAGAGGGGATCTTTTGGACCCATTTTCAGTCCACTCATTTCACTCTGTTTCTTCGTGGTTCTTTCCATCAGCAACTTGAGCTACCAGAAAAATTTGCCAAACATTTTAAGCAAAAGCTACCACCAACGGTGACTCTAAAAGGCCCTAGTGGTAATACTTGGGAAGTTGGACTGTCTAAAATTGATGAGACTTTGTCCTTCAATCACGGCTGGCAAGATTTTATCCGCGATCATTCCTTGGCAGAGAATGACTTTTTGGTCTTCAAGTACAATGGGGCATCTGTTTTTGAAGTTCTTATGTTTGATGGGCAGAGCTTGTGTGAGAAGGCAGCTTCATATTTTGTAAGAAAATGCGGAAATACAGAACATGCCCGTGGATCCCCAGCAAAAAGAAAAATGGAAGAAAATTCTGCTGAAGTTATTCAGCTGTCTACAGACTGTGGTCAAGAAGGCACACCTGAAAAGTCACCAAATAATGATATCAAGCCTCGTTCAGTGAAACGGCCTATCAAACCCACAACTAAGATGAAGATGAGTAATGGAGTTTGTTCGATTCGGCCTATTCGTGCTAGATACAACCTAGGGGTGCGAGAACCTTGTTCTCCAGTTGAGGAAGTGGGCATTATACCTAAAAAGAGGTCCATCCTGAAGCCTATGGCATGTAGGAGGCTCGTATCTGAACCAGAGAAAAGGAGGGCCCTGGAATTGGCACAAGCAGCGTTAAGAGAAGGTGGTTTCATCGTAGTCATGAAACCCACCCATGTACGATCAAGATTTTTTCTGACTATCCCTGCTGGATGGCTGGCAAGGCACTACTGTTCAGAGAAACAAGTTATGGTTCTGCGACATAACACGACCACATGGAGGGCAACATTCAATTATTACAGACAAGGTGACTTTGGAGGACTCACTGGTGGCTGGAAGAGCTTTGCTACAGATAACAAGCTGGTGGAACATGATGTCTGTGTGTTCGATCCTGAAGATGTGACTGCGAGGCCCCTCGTGTTCGATGTCAACATCTTCCGTGCCCTGCAAGAAGCAGACCCTCCTCTGGCTTGCGGTGACCTAGTCTTAGACTCTCATCAAGCAAATGAGGCTACCGCATCTGAAGACCATCCAGTGGCATGA

>AsLAV5
ATGTTTATTGCCAACAAAATAGAATTAGAAGTTCCAGTTGCCTTAAATCTGGTGTTAAGCTTGAAATCTACTATTGTGCCACTGTTTGAGAAGGTTCTCAGTGCCAGCGATGCTGGTCGAATTGGTCGTTTGGTGCTTCCCAAAGCATGTGCTGAGGCTTATTTTCCTCCTATTTCTCAATCGGAAGGGCTTCCTTTAAGGATTCAAGATGTAAAGGGGAATGAATGGACATTTCAGTTCAGATTTTGGCCAAACAATAATAGTAGAATGTATGTCCTGGAAGGTGTAACACCTTGCATACAGACTATGCAGTTACGTGCAGGTGACACTGTAACATTTAGTCGGATTGATCCTGGAGGCAAACTTGTTATGGGGTTCCGTAAGGCCACAAATTCTGACCTACAGGACACAGATACATCATTTCCTGACAATGGCATGCCTTCAGCAGTACCATCAAATTCCATCTTTACTGAGAACCAACCTTCAGCAAGTGCTTGTTCTGGCCTTCACCAACTTCCAAAAGGAGCCAAGGATCCTCACATAGATTGTCTTTCTGAAAACATCAGTTTACCTGATGGAGATATCAGTGAGAATTATGGAAGTAAGGGTAATGGAGAGTATCAGCAGCAACAAGTTGTAAATTCAGAGAAGAAGAGGACTAGAAATATTGGGACAAAAAATAAAAGATTGCTAATTCACAATGAAGATGCATTGGAATTAAGACTGACTTGGGAAGAAGCACAGGATTTGCTCCGACCACCACCGAGTGTCAAACCAACTGTAGTTACCATTGAGGACCATGAATTTGAAGAATATGATGAACCCCCAGTTTTTGGGAAGCGGACAATATTCACTGCGTGCTCACTTGGGGGCCAGGAACAATGGGCTCAGTGTGATGATTGCTCCAAGTGGCGAAGATTGCCTGGAAATGTTCTTCTTCCACCGAAGTGGACATGTGCTGATAATGTTTGGGATTCAAGCAGGTGTTCCTGTTCTGCAGATGTGGAGATTAGCCCTAAGGAGCTGGAAAATCTTCTTAGAGTTCGTAGGGATTTGAAGAAGCGAAGGCTTCTGGAAGGGCAAAAGCTTGCACAAGAACATGAACCTTCTGGCTTAGATGCTCTTGCCTGTGCTGCTGCTTTAGGAGAAAAATTAGTTGAATCTGGAGAATCTTCAGTTGGTGCCACCACAAAACATCCTCGTCACCGACCTGGGTGTTCTTGTATTGTATGCATTCAACCGCCCAGTGGGAAGGGAAAGCACAAGGCAACATGCACATGCAACGTTTGCATGACTGTAAAGCGTCGATTTAAAACCCTCATGTTGCGCAAGAAGAGGAGGCAATCAGAACGTGAAGCTGAACTCACAGAGAGAGAGAGTAATGCAAACAAGGATGTGGTGGAGATAAACGGTGCAAGAAATGGTCATTCAGAAAACGAAGGGAGCGAGGGCAGAACACAGGCAGAGGTGGCGGAGATGAGTTCCGGACAGATAGACCTAAACTGCCATCCTATTCGAGAGGACAATCCAGTTGACGAACCTGGAGCTAGCGTGATGAGCCTTGTTGAGGTGATTAGCATGCCTTTAAATGGTCACGTAAAACATAACAGGGCAGTAGACACATATAGAGAGCAAGAGGATATGCAGCATTCGGAATTGTTTTCACAATCCAATCAGCAGGAGAGACGTATTTCTGATGAAGAGTTTCTTGCATCAGTTGGTTGGGAACAGAAGAACGGAGATAATTAA

>AsREM17
ATGCCGCGCCCTTTTTTCCACAAGCTTATTCTTCCCTCAACTCTTAAAGAGAGGCGACTGAGGGTACCAGATAATTTCACAAAGAAAGTCAAGGATGAGCTTTCAGTTGCCGTTGCTCTTACTGTTCCTGATGGCCATGTTTGGCGTGTAGGCCTGAAGAAAGCTGACAACAACATTTGGTTTCAGGAAGGTTGGCAGGAATTCATGGAGCGATATTCTATTCGCATTGGCTACTTTTTGATATTTAAATATGAAGGAAGTTCAGCTTTCAGTGTCAGTATATTTAATTTGCCCAGCTCTGAGATAAACTATCACAGTCCCAGTGAACTTCCCAAGCATGGGAGACTATATCCTTTTGAAGAGCTGGAAGATGAGGACAGCACTCCAGCCCTGCAAAATTTTCTAACTGGAACAAAACTTAATAACTGCATTAGTTGGTCTGATGAAGGCACCCTTCACACACCTAAAGTTGAGGAGCCACCGAAACCCAAAAAGCCTGGGAGAAAGCGGAAATCTGAAGCAGGTCAGCAGGATCGACCAGCTACAAATGGGGATGAGGGGGAAATGCGCTTCAGATTTTATGAAAGTGCTTCAGCACGTAAAAGAACTGTAACAGCTGAAGAAAGAGAACGAGCAATTAATGCAGCCAAAGTGTTTGAGCCTAGTAACCCCTTCTGCAGGGTTGTCCTGCGCCCATCTTATTTATATAGGGGTTGCATTATGTATTTGCCATCCTGCTTTGCTGAAAGGCATTTGAGTGGGGTTTCAGGATTCATTAAACTTCAGCTTCTGGATGGGAAACAGTGGCCTGTTCGATGTCTATATAAAGGAGGCAGAGCTAAGTTTAGTCAGGGATGGTATGAGTTCACATTGGAGAACAATTTGGGGGAGGGAGACGTCTGTGTGTTTGAAATGCTCAACACGAGGGAGCTGATTCTTAAAGTTACTGTATTCCGTGTCCTTGATGGGCATTAG

>AsREM16
ATGAAGGTCAGAGAGGATCCTATTCCAGCAGCAACGCCAGCACAAATAGCGACTTTGAAGTTCAGTTCGGTTGGGAAAAGGAAAACAAGAAAAATGTCGCACCCTGTCCCAGTCCCTGTGGGTCCTGATTTGCCCCTCAGGAAAAGCTGCATCTTTTACAAGCTCATGGTGGCTTCAATTCTCCAAGACCAGCGACTTAAAATCCCTAGTAAGTTTGTTAAGAAGTATGGAGATGAACTAGCTTCAGTAGCTACATTTGCCGCTCCAAATGGTCGTCTGTGGCTGGTGGAGTTGAAGAAAACTAACGAAAAGTATTGGTTTGACAGTGGTTGGCATACATTTACAGAACACTATTCCATTTCTGTCGGGCATCTCTTGCTATTTAGATATGAAGGGAATTCACATTTCCATGTTCATATATTTGATCTAGCAGCTTCAGAAACAAAATATTCTTGCAGTATCCTAAACAGTTCACAACAGCTATGTAATCATGAACAATGTTCCATTCAACATTTCAAAGACATGGAAATGGGTCCTGAATTGTTGGAAGCTCAGAAGTCTGCATGTGGGGGTAATGAAACAAATATAGATTTAGGAAAGGATGCACTTTATTTACAAGCCGGTGTTCAACCCACTCAGGACATCGGTATTCAGTGCGGCAAGTTGTCTGAGCCTGTGTCTAAAGCAGATGAAATTGGTTCACATCTGTTGCATGAAGGAGAACTAAGGCTTAAAAGAATAAAACAAGAAACTGAGGCTGTGAACCTAGGGGAACTAAAGGAGAAAGCAGAGCTGCCTGCTGTTGCTAACCCTGGGATACCATTCACACGGAGGTGGAGAGTTGCAACACCTGAAGAAAAAATTAACACAATTCGTGCAGCAACTCTGTTCAATCCAGACCGGCCATATTTCAAGGTTATATTGCGACCTTCCTATGTATACAAGGGAATAAATCTGCATATACCTCGCACCTTTGGTCGGCATTATCTGAAGGGAAAAACTGGATTCATCACGCTTCAGTTATCTGAGGGAGAAAATTGGACTGTTAGAGTCATCAATGGGAATGGAGGATTGAAGTTTAGCCAAGGATGGCCTGACTTTGTGTGGGCAAACAATTTAAATGAAGGAGATGTGTGTGTATTTGAGCTCATTAGTACCAAGGATGTTGTGCTAAAAGTGACCATATTTCGGGTTCTTGAAGAAATTGGACCTTATAAGCAAACTAAGGGTTGA
>AsREM18
ATGTACAGCGCTTCCAATAGCAGTGGGATATCAACGGTCAAATTCTGCCCTCTTTCTTCAATCTTCCCTCACAATTTTCGAAGCTTCCCAAATCCCTCTCGTCCATTCAAATTCAAAATTTCCAAAACAGCCGTGCCCCTGCTTGTTTCTTCGCCGGAGAAAATGGTTTCCTACGAAGAAATCCGCCGCAAGAGAGTAGAGGAGAACCAGAAAAGAATGGAAGCGCTCAAGCTTCAGCACCTCTCTCTCGGTCTCCGCCCTGCCCCCCTCAAACCCACACCGAGAAAACCAACACTTTCTAGGGAACTCGCGCCGCAAGTCATCGTGCTTCGGAGGTCTCATCGCGTCGCTAAGAAGCCCACCCCTGTGTATAGTGAAGCCGTCCTTGAACGTGCCTTCATTCCCAGAAGGATAAGCAAGACCCGCAGAGATCTGTCAAACCGGGTTTATGCTTCTGAGGAAGGCAGACAGAAGGCCACAGAGAAAGCAGAGAAGCTGGAGCTGTCCCTGGGGACTGACTTTCCTACGTTCGTCAAGTCGATGCTTCAGTCTCACGTCACTGGTGGATTTTGGCTGGGCCTTAATCGCCACTTTTGTGTCCGGAATCTTCCCAAGAAGGACGAAGTTATTACTTTGATAGATGAAGTTGGTGATGAGTATCCCACCATATACCTGCCCAGGAAGACAGGACTTAGTGGTGGATGGAAGGGATTCGCTGTTGCTCATGAATTGGTAGATGGTGATGCACTGGTTTTTCAATTGATACGGCGGACAGCATTCAAGGTGTACATTATCAGAGTGAAAGAGTTCGAGGGGAAGAATTCAAATGAATCTAGCTAG

>AsREM24
ATGCTGAAGGTTCCTAGAGGCAAAACATGGGATGCAGAACTGTCAAGATCGGATGGTAAAATGTGGCTGCAAAATGGTTGGAAAGAGTTTGTGGAGCACTACTCTCTCAAGTATGGAGATTTTGTAGTTGTCAGCTACCAAGGGGACTGCAATTTCCAAGTGCTCATCTTTGATAAGAGTTGTACAGAGATTGAGTATCCAGAACTGGACACTGGAGATGATGATTTGTCCATTGAAATTTTGAACAAGCCCCCATCATATCCTAAAAGGAAGGAAAGATTATCTTCGCCATGCACCTGTCTTTGCAAGACCAATAAGACTGATTCAACTCAAGAAGCTGAGACAAATTCATACTCACAACCAAAAACTTCAGAAAAGAAGAGAGCTAGAGCTATGGTTGGTCAGAAAGGGCAGGAAGCTAGAGCTTGCAAGAGGATGAGAACATTGAATGGCAAGGAGAAGTCTAAAGCTCTTCAAAAAGCTGCTTCTTTCAAATCTAAGAACCCGTTTTTTCCAGCTTTGATGCAACCATCCTTTCTTAGGCTGGAATATAGAATGAACATACCCTGGTGCTTTGCAAATGCTCATCTGAAAAGGAGCCATGAGAACATCATTCTACATTTCAATGGCAAAACTTGGCCAGTGAAGTATTTTTACTCAGCCGGTGGAGCCAGCAGAAGTCAGTTTGCTCAACTCCGAGGGGGTTGGAAGACATTTGCACAGGATAATAACTTGGCAGTTGGTGATGTTTGTGTGTTTGAGATAATTGATGGGCTAAAAAAGTCATGGAAGGTAGTAATTTATCGTGGAGCCGAAGATGCAACTCTGCATAGCTCGTCAGATGACTCTGGCAATTACCCTCGAGGTGTGGGGAAGAAGATCAACAGGGCTCAAAAGCATGCTAAATTGAATTTTCTTGGGAGGTCGATATCATTGAATTCTGGTGAGAAAGCTAGAGCAGTTGAAAGAGCAAAGTCCTTCAAATCTAATAAGCCACTTTTCAGGGTTGCAATGAAGCCAAGCTATGTCACAGGAGGACTTGCAACATTTGAGTGGAGTGGGAGAAGCGATTCGAGCCACACTGAGAATTTCTAA
>AsARF1
ATGGGAGGTCTAATCGATCTGAACACGACGTCGGAGGACGACGAAACGCCGTCATCTGAGTCTCTGTCTCCGGCTTCCTCCTCTGCTTCTGGGGTGTGTGCTTCTGTGCCCGGCTCCGTTTGCTTGGAGCTGTGGCATGCGTGTGCAGGGCCGCTAATTTCGCTGCCGAAGAGAGGAAGTCTGGTCGTCTACTTCCCGCAGGGCCACTTGGAACATGTCTCCGATTTTTCCGGTGCTTCTGCTGCCTGGGATCTTCCTCCTCACATGTTCTGTCGGGTGGTTGATGTCAAGCTCCATGCTGAAGCAACAACAGATGAGGTGTATGTGCAGGTTTTGTTGGTTCCCGAAAGTGAGCAAACTGAGCAGAATGTGCGGAACGATAAAGAGGAAACAGAAGGTGAAGATGAAGCTGAAGCAGGTTTGCTGTCAACAACACCACACATGTTCTGCAAGACGCTCACTGCATCAGATACCAGCACACACGGAGGCTTTTCTGTCCCTCGTCGGGCTGCTGAGGACTGCTTCCCTCCCCTGGATTATAACCAACAAAGGCCTTCTCAAGAGCTTGTGGCAAAGGACCTTCATGGCATGGAATGGAGATTTCGACATATCTACAGGGGACAACCTCGGAGGCATTTGCTTACAACGGGATGGAGCGCGTTTGTGAATAAGAAGCAGCTTGTATCCGGGGATGCTGTTCTCTTTCTTAGGGGTGAGGACGGGGAACTCAGACTTGGGATCCGAAGAGCTGCTCAAGTCAAAGATGGACCAAATTTTTCTCTTCCCAGTAGCCCACAGTTGAATTACTGCAGTTCTGCTGATGTGCTGAATGCCATGTCAATGAAAACTGGTTTCAGTGTCAACTACAACCCAAGAGCTAGTTCATCAGACTTCATAATTCCAGCTCGCAAATTTCTGAAAAGCCTTGATTATCCAATTGCTGTGGGAATGAGGTTTAGAATGCGTATTGAAACTGAAGATGCAGCAGAGAGAAGATACACAGGACTGATAACAGGTCTCAGTGATTTGGATCCTACAAGATTTCCTGGTTCTAAATGGAAATGTCTTATGGTGAGGTGGGATGATCTTGAGACCAATAGGTATGGAAGGGTTTCTCCCTGGGAAATTCAGCCATTGGGTTCTGTTTCTGGTTCCAGCAACTTGCTGGCATCTGGCTCGAAACGGACAAGGGTTGGATCTTCTTCAACAAAGTCAGAAATCCCCGCTCCTGATGATGGTGTGGGGGAAAGTGACTTTGAGGAATCGTCAAGATTCCAGGTCTTGCAAGGTCAAGAAATTTTTGCAAACCACCATCCTATCAATAGACTCCCTTCTGCTAGAGAGTCTTTTGATATTGATGGTTTCAAACTCCTGCCTGGCTGTCAGATGCCAAGCTCAAGCAATGGATTGCCTTCATTGATTCATGGCTATAACCCTCATATGCAAATACGTGCATCCACCATGCAGATCTCCTCACCATCTTCTGCGTTAAAGTTCCAGCAAGAGAATGAACTCATTCAGAACTTCAATTCTGCATATGATATTAGTAATATGAGGCCAATGGTTGGTTCTAGGAGACCATTTCATACTCCAGATGCTTGTGGGGGAAAATACACTGCATCTTTGCATTCTGAGACCAGTTCTTTGGGGTATGGTCATGGAGGTGGCCATTATTTTAGTCACTCAAGTGCACAATGTCAAACTGGTTGTGCAACTCTTCCAGTTCAATCAACATTTATGGCTGATCAAGACATAGCTCCCTCGTGTAAAAGTAGTTGCAGGCTTTTTGGCTTTTCCCTTACTGAAGGAAGGCTTGATTCAAACAAAGAAGACAATGTACTGCAAGGTGCCTCGCGGTTGGATCCAGCTGCTTCATTTATGAACCGTGTTAATGAGCAATACCATCCGAAGTCTCCTGCTGTTGCCAGCTCTGTCAGGAACAATTGTACCAAAGGAATTGTGCAGTGTTGTCCCAGAAATTATGACGTGTACTGA


>AsARF9
ATGGAGTTGAGAACTGAGACTGCTATCACCAGCACAATCATGCAGTCGAGGAACGTATGGAATGGAAGCTCTGCAGCTTTGGGGGTTTCTCACGTCACGCGTATGTTTAAGCTTCATGCGGAACCTTCCAATGAGAGAAGTGGAGAGCTCTACCGAGAACTATGGCAAGCCTGCGCCGGTCCTCGCGTTTACGTTCCACACGAAGGAGACAAGGTTTTGTACTTCCCCCAGGGTCATATGGAACAGGTGGAAAAATATACCAATCAAGATGGCAAAGTGGAAATGCCCATTTATGATTTGCCTCCCAAGATCCTCTGCAGGGTTGTTTCTGTTCAGCTCAAGGCAGAGAACAGCACCGATGAGGTTTTCGCACAAATTACTCTAGTTCCAGAGGCAAATCAAGATGATATAAGTTCAGGAAAGGGAAATCCCAAGCGTTCTCCTCAGAGAGCTTATCCATGTTTCTTTAGCAAAAAACTTACACCATCTGACACAAGCACACATGGCGGTCTCTCTATTCCAAGACGATATGCTGACAAGTGTTTTCCACCACTGGACATGTCGCAAGAACCTCCAGCACAGGAATTGGTGGCAAAGGACTTGCATGGGCTTGAATGGTGCTTTCGACATATATATCGTGGTCAGCCAAGGAGACACTTGCTTACTAGTGGTTGGAGTATGTTTGCAGCTTCAAAGAAGCTGGTCAGTGGGGACGCATTTATCCTTCTTAGGGGAGAGAATGGCAAACTTCATGTTGGAATTCGTCATGCGCAGACACAACATAATGCATCAAATTCTCTCATATCTGGCCACAGCATGCAGCATGGCATACTTGCTAGTGCTCATAATGCCATTTGTACTGGAACCATGTTCACTGTTTACTACCGTCCTTGGGCAAGTCATGAATTTATTATCCCATTGGATTGGTACACAAGGTTGGATGAAATTGATTGCTCTGTTGGTACAAGATTTAGGATATTCTGCGAGGGTGAAGAAAGTACAGAGAGGAGAGTTTTGGGCACTATTGTTGGGATTGAAGACATTGATCACATTCGATGGCCTGATTCTGAATGGAGATGTCTCAAGGTGAAGTGGGATAATAGCTCTGATGCCATGGTGCATCCAGAACGAATCTGTCCTTGGAATATCAAGCTGATAGAAACAACAGGTGACAAGCATCTTCGTTTTCAGTGTCGTCAAAAGAGAATCCATGCACATGATGCATCAGTTCATGGGTTCTCCAAAATGGCTAAAAAAGGTGTGGTGCAGCGTTCAGTTAACTGTGCACCACAAAGTCCCCCAAGGGTCTTGCAAGGTCAAGAATTCAAGATTATAGGTTTTAATCAATCTGGTGAATATAAATCGCAATTGTTTCCTTATCTAGTTCTCCCTCAGAATTCGGGTTTCTATCAAATGAAATCACAGACAAAGAAGCAGGCTTCCATGCCAGTCTGTAACACATTTCATCAGTACCCAAGCGGCGCTGCAATATTTTCTGGTGGAAAAGCAGCATGTTCTGGTGTGCCTCTCCAGCATGCAACAGCATTCTCCGATGTTGGCGACAAGGATGCTGTAACAAGCAGAAAATTTTCTGTTCAAACAGTTGATTCTTATGGTATACTTCCTCGGGAATGGATAACTTTGAAGCTAAGAAATGAAAACGAAGATGCAATTGCTGAACCAAATGGAAGCAGGTATATGCTTTTTGGAGTCAGTTTAGTTAATGCTCCAGCAGAGCTCCCTTCACCACAAGTTCTCACTTCTAGTGAGATTGAAAGTCTTTCTTCTATTCGTCCAAGGTCTCAGTCAGGTGATTCCGAGACCACTCAACTTTCAAAACCAGCCAAGAGCTCATCCGACATTCATGCAAAATCTCAATGTAAGAACTGTTGCACCAGCAGCAGTAGGAGTTGCACGAAGGTGCTGAAGCACGGAAAAGCTCTTGGAAGGTTTGTTGCTCTGACACGCTTCAGTGGGTATGAAGAACTTATTGCTGAATTGGATCAAATGTTTGACTTCAAAGGGAGTTTGATTGATGGAAGCAGTGGGTGGCAAGTAACTTACACAGATCATGAAGGGGACTTGATGTTGATCGGAGATTACCTGTGGCAGGACTTTCAGCATGTAGTGAGAAGAATGCTTATCTGCCCAAAGGAGGAAATCAACCAACCGAATCACAACTCAGAGATTCCATCATCTCAGCAAACTCTTTCTGCTAATATCTCCAATGTTGTCTGA

>AsARF8
ATGATAACAATTATGGATTCCATCAGAGAACCAGTTAGGAAACCAGAAGGATGTTTAGATCCTCAGCTTTGGCATGCTTGTGCTGGTGGTATGGTACAAATGCCACCAGTGAGCTCCTCAGCCTTTTACTTCCCCCAGGGCCATGCTGAACATGCTACTGGGGGTGTTGATTTTGGGAATGTTCCGATTCCTCCTTTGATCCCTTGTCGAGTTTCTGCAATTAAGTACTTGGCAGATCGTGAAACCGACGAGGTTTATGCGAAAATCAGGCTGGTTCCTCAGAAGGAAAACGAATTTAGTTATAAGGATGATGCTTTGAGCGGGAGTAATGGAAGTGAGAATACAGAGAGGGCGGCTTCTTTTGCCAAGACGCTGACACAGTCCGATGCTAATAACGGGGGAGGTTTCTCTGTTCCACGTTATTGTGCTGAGACAATATTTCCCAGGTTGGATTACAGTGCTGAACCTCCTGTGCAGACCATTCTTGTGAAGGATGTACATGGTGAGGTCTGGAAGTTCAGGCATATATACAGAGGAACACCTCGTCGTCATCTTCTGACAACTGGTTGGAGTAATTTTGTGAATCAGAAGAAGCTGGTGGCAGGGGATTCAATAGTGTTTCTGAGAGCCGAGAATGGTGATCTTTGTGTGGGAATACGTAGGGCAAAGAGAGGAATGGGTGGTGGACAGGAGTATCCGTCTGGTTGGAATACTGGAACCGGCAACTCTGGCTCAATATTTGGGGGCTATTCACCTTTTGTGAAGGACGACGACTGCAAGTTGACGAGGAAAAGTTCTGCTGGGGATTTGAGAGGGAGATTAAGGCCCGAGTCTGTTGTTGAAGCTGCCATTCTTGCTGCCCGGGGGCATCCCTTTGAGGTCATTTACTATCCGCGAGCTAGCACTCCTGAATTTGTTGTGAAAGCCTCAGCAGTCAGAGCAGCTATGCAAATCCAGTGGTGCTCAGGAATGAGGTTCAAAATGCCTTTTGAAACTGAGGATTCATCTCGAATTAGCTGGTTCATGGGAACGATATCATCGGTTCAGGTCACTGACCCAATACGTTGGCCTAATTCTCCTTGGCGCTTGTTACAGGTAACTTGGGATGAGCCTGAATTACTTCAAAATGTGAAGCATGTTAACCCATGGTTGGTTGAGATGGTCTCAAACATACCAACCATCCATCTCAGTCCCTTCTCGCCCCAGAGAAAAAAGATGCGGCTTCCACAGCCCCCAGACTTTTCCCTACTCAATCAACTTCCAGTTCCATCATTTTCTACCAGCTCTCTGTTGTCCCCCTCCAGCCCTTTATGTTGCATTACAGAAAATGTCCCTGCAGGCATACAGGGAGCCAGGCACGCACAATTTGGGTCTCCTTCGGATGTTCACTTCGGCAAACTCCAGTCATATCCATTTCCAGGTGGCTTTCAGCCGCATGAGCATGCTGCAAAAGCATGTGGCATTCCTGGCAACAGCTTCTCAAGATATGATGAAAACAATGAGAATGTTTCTTGCTTGTTGACTGTAGGAAACCCCTCCAAGGGTTTCGATAGGAAAATTGAAACCAAAGCACCCCATATCCTGTTGTTTGGTCAAGTTATTCTCACAGAGCAGCAAGCTTCAGGAAGCTTTTCTGCTGATACAACTGGACATAGTTCTTCTGATGGGAATACAGAGAAGGCTGCAATTTCGTCAGATCTCTCTGGTTTTGCATTACATCAAAATGGTCCACAAGAAAATTCTTCCGATGAAGGATCACCCCGGTGCATAAATAATCAGGAGAGTGGCCTTGGCTTTGAAGGTCACTGCAAAGTGTTCATGGAATCGGATGATGTGGGTCGAACGGTTGATCTTTCACTGCTCAGGTCATATGAGGAGCTGTATGATAAACTGGCTGACATGTATGGTCTAGAAAATGGAGAGATGCTGAGCAATGTGCTCTATCATGATGCAGCTGGTTCCGTCAAACACACCGGGGACATGCCTTTCAGATACAGGCAGCCAGAACGTAGGAAGATAGATTAA

>AsARF10
ATGATGGGCTCTGTTTTTGTTGAAGACAAGAGCAAAGCTGGAGGTTTCGTTGGTGGGTCGCACACAAACTTGCTCGAGGAGATGAAATTGTTGAAGGAAATGCAAGGCCACTCTGGGATCCGGAAGGCAATAAATTCGGAGTTATGGCATGCCTGTGCTGGTCCACTCGTTTCCTTGCCGCAGGTTGGGAGTCTTGTGTATTACTTCCCTCAAGGCCATAGCGAGCAGGTGGCTGTTTCGACAAAGAGATCAGCAACATCACAAGTCCCCAACTACCCAAATTTAGCCTCTCAGTTAATGTGCCAAGTCCACAATGTTACTCTCCATGCAGACAAAGACACCGATGAAATATATGCGCAGATGAGTCTTCAGCCAGTGAATTCTGAAAAGGATATACTCCCAATGCCAAACGTTGGTTTAAAGCCCAGCAAGCATCCAACTGAATTTTTCTGCAAGATTCTTACGGCAAGTGACACCAGCACGCATGGTGGCTTCTCTGTGCCACGCAGGGCAGCTGAGAAACTCTTTCCTCCACTGGACTATACAATGCAACCACCAACCCAGGAGCTTGTAGTTCGAGATTTACATGATAATACCTGGACTTTTCGGCATATATATCGAGGGCAACCAAAGCGACATCTTCTCACAACTGGCTGGAGCTTGTTTGTTGGATCTAAAAGGCTCAGGGCAGGTGACTCTGTTCTCTTTATCAGAGATGAGAAGTCCCAACTGTTGGTGGGTGTGAGGCGTGCAAATCGTCAACAAACATCATTACCATCATCAGTTCTTTCTGCTGACAGTATGCACATCGGTGTCCTTGCTGCTGCAGCACATGCAGCTGCCAACCGGAGTCCATTCACAATCTTCTACAATCCAAGGGCCTGTCCTTCAGAGTTTGTCATTCCGTTAGCTAAATACAGGAAGGCTGTTTATGGCACTCAACTCTCTGCTGGTATGAGATTTGGGATGATGTTTGAAACGGAGGAGTCGGGAAAACGAAGGTACATGGGGACAATAGTTGGGATCAGTGACTTAGATCCGTTAAGATGGCCTGGCTCAAAGTGGCGTAACCTTCAGGTTGAATGGGATGAACCGGGATGTAATGATAAACAAAAGAGGGTTAGTGCATGGGAAATTGAAACTCCTGAAAGCCTTTTTATTTTTCCTTCTCTGACTTCAGGTCTGAAACGGCCATTACATCCAGGATTATTTGGGGTTGATTCTCAGTGGGGAAGCTTGGTGAAAAGACCCTTGATCCAGATTCCTGATAATGGAAATGGCAATTTTCCTTATCCAGTTTCAAACTTTCCTGAACAATTTATGAAGATGCTGAAGCCTCAATTGCTTAACCATCCAGCAATATTTGCACCTGGGCTGCAACAAATTCCTTCCAAGGGATCTCCATTTGAAGAGGCGAAGAGTGTGCAACCTGCCATGAATCAGAAATCTCAGCATGTACGGCCAGAAAATGACTTGGTAGAGGGTGAAAATGTTGCACAGCTGGTCCCTGATAAACAAGATCCTACAAACTCAAGTCTGCCTAAAGTAAATGGAACTGGGAACATATCTTCTGAACACAAGGTTCCAAGCAAAACTCAATCTGGAAGTACAGCTGAAAAGTTGAAGTCAGAGCCGGAGCATTCAACTGATCAGCTAAGCCAGCTGACAGTAGCATCTGAGGTGAGTGACAAAAAAGTTGCTGCGGATTCTACTAGTCAACCAACATTGCCAAACAATTTGGCCTTTAATAACCATCAGACTTCTTGGCAATCACAACCAACTGTATTGCCCATACAGCCACAGTTGGAAGCAGCATCCTTACAAACTCATCAAACTCAGGCACCTCAGGTTGATGTGGGTGGCTTCCTCCCTTGCATTGACAATGATGAGTGGACATCCAGCCTCTCTTCTTGCCAAATTCTTCCGGGGATTTACAGATCTTCTGGAGTACCAAACTTTGGATTGCAAGATTCTTCAACTTTGTTTTCAGATCCAACTAATCCTTCAATGATGACAGTTGGTCAAAGTATGTGGGATCATCAATTTAATCATTCTAAGGTCCTATGCCAAGCAGGCCAACTTACTTCTTTTCCACAGCAAGACCCATGCATCCTTGATTCTAATGGATTGAGAGATTTGTCTGATGACAGTAATAATCAAAGTGGAATCTATAGCTGTCTCCATGTCGATATTAGTAATGCGGGAAGTAGTGTTGTGGATCCTTCAGTTTCAAGTGCTGTTCTTGACGATTTCTGTGCTCTAAAGGATGCTGGCTTCCAGAACCCTTCAGACTGTCTAGTCAGCAACTTTAGTTCTAGTCAGGATGTCCAGTCGCAGATTACTTCTGCAAGCCTTGCAGACTCCCAGGCTTTCTCCCAGCACGACAACTCGGGGGGTGCTTCATCGAGCAATGCTAATGTGGAGATTGATGAGAGTGGTATTTTACGGAGTAACTCATGGCAGCAAGTAGCAACGCGCGTCAGAACCTATACAAAAGTGCAAAAGGCAGGATCAGTTGGGAGATCAATTGATGTGACGAGCTTTAGGAATTATGCTGAACTAGTTTCTGCAATCGAATGTATGTTTGGACTCAAGGGACTACTCAATGACCCAAGAGGCTCGGCTTGGAAATTGGTGTATGTGGACTATGAGAATGATGTTCTGCTTGTTGGAGATGACCCTTGGGAAGAGTTTGTTGGCTGCGTACGCTGCATCAGAATTCTGTCACCTGCAGAGGTTCAGCAGATGAGTGAAGAAGGAATGAAGCTTCTCAACAGTGGCACTCTGCAGGGGATTGCGGGCTCGAGTTCAGAAGCTTGCCATGCTTAA
>AsARF7
ATGGAAATCAACGATGATGTACCTAACGGAGAAAGGAGAAGTATCAATTCAGAATTATGGCATGCTTGTGCTGGACCACTCGTTTCGCTACCTCCTGTAGGAAGTCTTGTGGTTTACTTCCCACAGGGCCATAGCGAGCAAGTTGCAGCATCGATGCAAAAGGAGACCGATTTTATTCCAAGCTATCCTAACCTTCCTTCAAAATTGATTTGTATGCTTCACAACGTTACATTGCATGCTGATCCAGAAACTGATGAGGTCTATGCACAGATGACTCTTCAACCTGTGACCAAATATGATAAGGAAGCATTACTGGCATCTGATATGGGCCTGAAGCAGAGCAGACAGCCTGCTGAGTTCTTCTGCAAGACTCTTACAGCCAGTGACACAAGCACTCATGGTGGATTTTCTGTGCCTCGTCGAGCTGCTGAGAAAATCTTTCCCTCTCTTGATTATTCCATGCAACCACCTGCCCAGGAGCTAGGAGCTAAAGATTTACATGACACCCCTTGGACTTTCAGACATATTTATCGAGGTCAGCCAAAGAGGCATCTTCTTACTACTGGGTGGAGTGTCTTTGTCAGCACAAAAAGGCTTTTTGCTGGGGATTCTGTTCTTTTTATAAGGGATGAAAAGCAACAACTTCTCTTAGGTATAAGGCGTGCCAACAGGCAGCAGCCAGCTCTGTCTTCATCAGTCATCTCCAGCGATAGCATGCACATTGGAATCCTTGCTGCCGCAGCCCATGCCGCAGCAAATAACAGTCCGTTTACTATTTTCTACAATCCAAGGGCAAGTCCTTCCGAATTCGTGATTCCCTTGGCCAAATACAACAAAGCAATGTACACTCAAGTTTCACTTGGCATGCGGTTTAGAATGATGTTTGAGACTGAGGAGTCGGGAGTACGTAGATACATGGGTACAATAACTGGAATAAGTGATTTGGATCCTGTGCGATGGAAAAATTCACAATGGCGGAATCTGCAGGTCGGCTGGGATGAATCAACCGCTGGTGACCGACCAAGCCGAGTTTCCATTTGGGATATTGAACCTGTTGTAACTCCTTTCTACATATGCCCTCCTCCATTTTTCAGGCCCAAGTTTCCAAGACAACCAGGAATGCCAGATGATGAGTCTGATATCGAGAATGCTTTCAAGAGAGCAATGCCCTGGCTTGGGGATGACTTTGGTATGAAAGAAGCACCAAGTTCATTCTTTCCAGGTTTAAGTTTGGTACAGTGGATGAGCGTGCAACAAAACAATCAGTTTCCGGTTGCACAATCAGGAATTTTCCCGTCTATGATACCTTCAACTGTTTTGCACAGTAACTTAAATTCTGATGATCCTTCAAAGCTGCTGAGTTTTCAAGCTCCTTCACTATCTGCTCCAAACCTACAGTTCAACAAAGCAAACTCAAACCCAGTAAATCAGTTGTCACAAGCCCCACTTACATTGCCCCAACAACAGCAACTTCAGCAATTATTGCAGAATCCTATGAACCAATCACAGCAACCGCAACAGCAACTGCAGCAGCCTCAGCCCCAGCAACAGCAGCAGCAGCTGCAACCGCATCTTCTCCAACAGCAGCAGCCACTGCCACAACAAAACTTGCAGCAGCAGCAATCATCAAGACAGCAACAGCAGCATCAACTTCAACAAGTGCTTTTATCATCCCAAATGAATAGTAGTATTGTTGCCCCCAACCAGATTCCAAGTCAAAGTTTGCCACCTGCACCATCCTACACTCAGCTTCAGCAACAACAGTTACTGACGAGCAATTCCACGTCAACCCAGACAAGTCTCTCTGCTAACAAGGTATCTTATCCATCAACATCCTTACCACAAGACTCACAGATTCAGCAGTCACTGGACCAGAAACCTAACTTCATGCAGAGGCCCCAGCAACAGCCGCAGATGCAGCAGTCACCACTTCAAGTACTGCAGCAAAGCCTGTCCCAGAAAACCCAGCAGCAGCAGCCGCACATTCAGCAGCTTTCACAAGGCCTTTCAGAGCAGCAGCTTCAGTTGCAGTTGTTGCAAAAACTGCAACAACAGCAACAACAATTGCAGCAACAGCAACAACAGATGCAGCCACATTCACAGCAATTACTTTCAACACCAAGCTCGTTACTGCAGTCTCAGATACTGCAACAGCAAGGAAGTCAGCAAAATCACCAGTTGCAACAGCTGCCAATGTCTCAGAATCTACAACAACCACTCAACAGTAATGGCTTTTCAACTTCTACACTGACTCAACAAATCTCTGTCAGTCATCATGTGGGCCAAAACAAACCACTTACTGTAATGAGAAGCCATTCCGGTCTTACTGATGGAGATCCTCCATCATGTTCAACATCACCCTCAACCACTAATTGTCAGGTTTTACCAACAAACTTCCTTAACAGAGGTCAGCATGGGCCGTCCATATTGGTTGCAGATCCGGTTGTTGAACCTGCAAGCAATCTGGTTCAAGACCTTCAGAGCAAGCCTGATGTTAGAGTTAAACATGAGCTGGCCAGCACAAAAACACCCAATCAGTTGAAGTACAAAAGTGCAGTTGGGGATCAATTGGAAGCGTCTTCTTCTGGGACATCTTATTGCCTGGACGCTGGCACCACTCAGCACAATTTTTCCCTACCAACCTTTTTGGAGGGTGATGTTCAGTCACATCCAAGGAGCAGTGTTCCTTTCTCAAGTAATATGGATGGCCTAGGACCTGATGAATTGTTATCAAGAGGATATGACTCTCAAAAGGATCTCCTGAACTTGCTTGCTAATTATGGCAGCACGCCAAGAGATATTGAGACAGAATTGTCTACTGCTGGGATAAGCTCCCAGTCTTTTGGTGTACCAAACATGTCTTTCAAGGCTGGGAGCACAAATGATGTTGCCATGAATGAGAATGGGGTTTTAAGTGGTGGATTGTGGGCAAACCAGACACAACGCATGCGAACATATACTAAGGTCCAAAAACGGGGCTCCGTAGGACGATCTATTGATGTGACTCGTTACAAAGGATATGATGAACTCAGGCATGATCTGGCCCGCATGTTTGGTATTGAAGGACAGCTGGAAGACCCACAGAGCTCTGACTGGAAATTAGTGTATGTGGATCACGAGAATGACATACTACTTGTTGGTGATGATCCTTGGGAAGAGTTCGTAAGCTGTGTTCAGAGCATAAAGATTCTATCTTCTGCGGAAGTGGCACAAATGAGCTTAGATGGAGATTTAGGCAATGTGCCAGTCCCAAATCAAGCTTGCAGTGGAACAGACAGTGGCAATGCTTGGAGAGGCCACTATGATGATAACTCAGCTGCTGCTTCATTTAATCGATGA

>AsARF3
ATGGCGTTTGCTGCTTCAAATCATCCGTCTGGGATTCCTCAACAAGGTGCGACAAATGATGCTTTGTACAAGGAATTATGGCATGCCTGTGCGGGACCTCTTGTTACTCTTCCACGGGAAGGAGAACGAGTTTACTACTTTCCACAAGGTCACATGGAACAGCTAGAAGCTTCTATGCATCAGGAATTGGAGCAACAAATGCCTTGTTTTAATCTCCCATCCAAAATACTTTGTAAAGTGGTCAATGTTCAGCGTAAAGCTGAAGCAGAAACAGATGAAGTTTATGCTCAAATAACTCTACTTCCTGCACCAGATCAAACTGAAGTCTCAAGCCCAGATCCTCCACTTCCAGAACCTGAAAGATGCACAGTCCATTCATTTTGCAAGACTCTTACTGCTTCTGACACAAGTACCCATGGTGGTTTCTCTGTTCTGCGACGGCATGCAGATGAATGCCTGCCCCCATTGGATATGTCACAACAGCCACCTTGGCAGGAATTGGTAGCTACAGATCTGCATGGAAATGAGTGGCATTTTCGGCATATTTTCCGAGGGCAACCAAGACGTCACTTGCTAACTACTGGATGGAGTGTCTTTGTTAGTTCCAAAAAGCTAGTAGCTGGTGATGCTTTTATATTCTTGAGGGGTGAAAATGGAGAACTGCGTGTTGGAGTGAGGAGGCACATGAGACAGCAGACAAATATGCCATCCTCTGTTATATCTAGTCATAGTATGCATCTTGGTGTGCTTGCTACTGCCTCTCACGCCATTGCTACTGGAACTCTTTTTTCTGTCTATTACAAGCCAAGGACAAGTAGGTCTGAGTTCATTGTAAGTGTTAACAAGTATATTGAAGCCCGTAGCCACAAGTTCTCTGTTGGAATGAGGTTCAAGATGAGATTTGAGGGCGAAGAAGTTCCTGAAAGGAGGTTCAGCGGTACAATTGTTGGTGTTGGAGGCAATAAATCAGGTGGATGGACTGATTCCGAGTGGAGATCTCTGAAGGTTCAATGGGATGAGCCTTCGTCAATTGTCCGACCAGACAGAGTGTCTCCATGGGAACTAGAGCCCCTTGTTGCAACAAACACCCCTTCAAACTCACAGCCTGCACATAGAGCTAAGCGTGCTCGACCACCTGTTTTACCTTCGCCTGCTGCTGATCTATCTTCTCTGGGTACGTGGAAATCTCCAGTTGAAACACCTGCTTTCCAATACTGTGACGCACATAATGGACCTGATCTTTATCCATCGCTGAAGTTTTCTTCAGCAGGGAAGGCTACTTCTGTCTGCGTTGGTGGTAATGGTGTGCATTCTGCCATTTCCAGCAACTCAATGTATTGGTCTAACCAGTTTGAGAATATTCCAGGATCTATTGCACCTAACAATGAGTCCGGTGAAAAGAAGCAGGGAACCGGAAGTGGATACAGATTGTTTGGCATTCAGTTGCTTGAAAGTGTAAATATGGACAAAGTTCCAGCAACAGTATTGGTTTCTGGTGCTGGTGATGAGGATGGCCCAATTCAATCAGTTGAAGCTGACTCCGATCGGCACTCTGAGCCATCAAACCTTCATCGATCTGATGCTCCTTCTGTAAGCTGTGATCCAGAGAAATCATGCCTGAGGTCTCCTCAGGAGTTGCAGAGCAGGCAAATTCGAAGTTGTACAAAGGTTCATATGCAGGGTTTGGCTGTGGGAAGAGCAGTTGATTTGACACGGTTTGATGGTTATGAAGATTTACTCAAGAAACTGGAGGAGATGTTCGACATAGAAGGCCAGCTTCTTGGATCTGTTAAGAAATGGCAGGTTGTCTATACTGACGATGAGGACGATATCATGATGGTTGGGGATGATCCGTGGCACGAGTTCTGTAGCATGGTGAAGAAGATAAACATTTATACACCTGAGGAAGTGAAAAAGTTGCCCAAGAAAAAGTTTCCCGTCAATGATGAGATAAAAGCGGCCAAGTCTGATGCAGATACAATCATCAACAATGAGGATTGCTTGTCGGTTGTCGGTTCAGAGTGCTAG


>AsARF12
ATGATGATGGCTAATCGAGTCCCGTCGTTTTCGCAGAGAAGTAGCGTCTCAGGAGATGATCTGTACACGGAATTGTGGAAGGCGTGCGCTGGGCCTCTGGTGGAGGTTCCTCGAGAGGGAGAGAGGGTCTTCTATTTTCCGCAGGGTCACATGGAACAGCTGGAAGCTTCCACCAATCAGGAGTTGAATCAAATGGTTCCTCTGTTTAAGCTTCCGACCAAGATCCTTTGCCGTGTCATGAACATCCAGTTACTGGCTGAACAAGAAACAGATGAGGTCTATGCACAAATAACCTTGCTGCCGGAATCAAATGAATCGGAGCCTATTTCACCTGATCCATGCCCTGAGCAGCCTCCAAGAGCTAAGGTTCACTCCTTCTGCAAGGTTTTAACAGCTTCAGATACAAGCACACACGGTGGCTTTTCCGTTCTAAGGAAGCATGCTACCGAATGTCTGCCTCCGTTGGATATGAATCAGCAAACCCCAACACAGGAATTGGTTGGGAAGGATCTCCATGGTTATGAGTGGCGGTTCAAGCATATTTTCAGAGGCCAACCAAGGAGGCACTTACTTACAACAGGATGGAGTACATTTGTTACTTCAAAGAGGCTAGTTGCTGGCGATTCCTTTGTTTTCTTGAGGGGCGAAAATGAAGAGCTACGTGTTGGAGTCAGACGTCTTGCTCATCAGCAGAGTAGTATGCCATCATCTGTGATTTCAGGTCAGAGCATGCATCTAGGGGTGCTTGCAATGGCCTCGCATGCTGTGATGACTCGGACCCTCTTCATTGTCTATTATAAACCGAGGACAAGTCAGTTCATCATCAGCTTGAACAAATATTTAGGGGCGATGAACCATAAGTTTGCTGTTGGCATGAGATTCAAGATGAGATTTGAAGGCGAGGAGTCTCCGGAGAGAAGGTTTGCGGGCACAATCATTGGTGTTGAAGACCTATCTCCTCATTGGGTAGATTCTAAATGGCGATCACTAAAAGTTCAATGGGATGAACCTGCATCAATTCCAAGGCCTGATAGGGTCTCACCTTGGGAGATAGAACCTTTCCTTGCTCCTGCACCTGCAAATTTGCCTCAACAAATTGCAGTGAAGAACAAAAGGCCTCGAACACAAACAGAAGTTCCTACCCAAGCTCCTTGGAGTTCACAGCCACATGATTTGGCTCACTTGAACCCTACAACTGAAGGCAAGAGCAATGAAAACCATGTTATGAGGCATCGAATGCAAACAGATGCGAACACTTGTGGTATCTCTGTTGCAATGACTCAGCATGAAGGAGGCTGGCTATCTTCTCCTCGCATGAGCACATCTCAGCGTGCATTCCAAGAGTTGGTAGAGGATAACAAAAGTGTCCCTGTATGGTCTGTTTCTGGTTATTCAGCTGTACAGTCATCAATGGTAAATCATGAAAAATTTCATGATATGTCTGAAAAAGGGAATAAAACTGAGGGTGCTACTAGTTGCCGGTTGTTTGGTATTGACCTTGTCAGTCATTCCCTGGGTTCAGCAGCATGTGGTAAGGCTCCTACAAAACCGACAAATGTACTTAGAGGCATAACTGAAGTGAATGGTGAAAGTATCCTGTCAGCTACTGATTCAGACCAGAAATCTGAAATTTCAAAAGATTCTGAAGAGAATACAAGAGAAGAGTTAAATGTGTCACAGAAAGAGACACAGAGCCAGCAGAGTTGTCCTAATTCCTCAAGAAGTCGTACAAAGGTTCAGATGCAAGGAGTGGCTGTGGGCCGTGCAGTGGATCTAACAATGCTGACGGGTTATGAGCAACTTCTTGATGAACTGGAGGAGATGTTTGACCTCAAGGGTGAGCTTCGCTCTCGGAACAAATGGGAGCTTGTATACACTGATGACGAGGGTGATATGATGCTTGTAGGCGATGACCCGTGGCTAGAATTCTGTAACATGGTGAGAAGAATATTCATATGTTCCAGTGAGGACGTGAAGAAGATGAAGCCAGGAGCCAAACCTCCAATGACTTCCATGGTAGGTGAAGAAGCTGTCTTAGGTTCAAACTCAGCTGAAAACTAA

>AsARF2
ATGGCTCTTGTGGAGGGTAATTCGAGGGGTCCGTCGGAGACTGGTATGGGCGGAACTGATCTGTACACAGAGTTGTGGAAGGCATGTGCAGGCCCGTTGGTGGAGGTTCCTCGCGCCGAGGAAAGAGTTTTCTACTTTCCTCAAGGTCACATGGAACAATTGGAAGCATCTATGAATCAAGAACTCGATCAGCAAGTCACCATGTTCAGACTTCCTCCTAAAATTCTTTGTCGCGTCGTTCACGTTCGGCTCCTGGCCGAACAGGAGACAGATGAGGTCTATGCTCAGATAACTTTGCTCCCAGAAGCTGATCAAAGCGATCCTACAAGTCCTGATCCAGTCCAGCTCGAGCCACCAAAGCAGCCGGTTCATTCATTTTGTAAGATTCTGACAGCATCAGATACAAGCACCCATGGAGGGTTCTCTGTTCTTCGGAAACATGCAACCGAATGCCTGCCGCCACTGGACATGACTCAAGCAATCCCAACTCAGGAGCTTGCTGCCAAAGACCTTCATGGTTATGAATGGCGTTTCAAGCATATATTTAGAGGGCAACCAAGGAGACATCTACTTACAACGGGGTGGAGTACGTTTGTTACCTCTAAGAGACTGGTTGCAGGAGATGCTTTTGTGTTCCTGAGGGGTGGCAATGGTGAATTACGGGTTGGAGTTCGGCGCCTCGCACGTCAACAGAGTAGCATGCCTTCATCTGTCATATCCAGCCAAAGCATGCACTTAGGAGTGCTAGCCACTGCTTCTCATGCTGTCACCACCAGGACCCTCTTTGTTGTCTACTATAAGCCAAGGACAAGTCAGTTCATTATCAGTGTAAACAAGTATCTAGATGCTGTCAAGAATGGATTTTCTGTTGGCATGCGTTTCAAGATGAGATTTGAGGGAGAAGACTCTCCTGAGAGAAAGTTCACAGGGACAATTGTTGGGGTTGGAGACATCTCCCCGCATTGGTCAGATTCTAAATGGCGCTGCTTGAAGATTCAATGGGATGAACCTGCAACGACTCATAGGCCAGAGAGGGTTTCTCCTTGGGAAATAGAACCTTTTGTGGCTTCTGCTTCCATCAACCTTGCCCAACCAGTAGTGAAGAACAAACGGCCTCGACCTGTTGACGGAGCTGCTTCTGATGTTGCGATCAATCCAGTTGCCTCAACCTTCTGGTATCATGGATCAGTGCAGTCTAATGACCAAACACAATTTGGAAGTTCGGTGGAAATCCAAGGTAGCGAAAGCCATATTATCTGGCCAATGATGCGGAGAGAAATTGGCAATGATGTTCATGTCAGTGGTGGCAACTTGAAGACCACACCTGATAACAGACGACCGCCTTCTCATGTTTCACTGAACCTTTTTCCAGACTCAATGGATGGAAGTGACAAAATTTTGGCTTCTCAATCAATTCTCACTGGTTACCCCTCCCCCATTGCATCCAGAACCAGCAATAGCCTGATGCATGAACAGGCTGAGAAGGGCCAAAAATCTGAGACTTATACAGGTTGCAGATTGTTCGGAATTGATCTCTCATGTAATACTGGTGTCAGCACCCCTCCAAGAAATCAACCCTCATCTGTATTTGTTGATTCTGCTGGTCCAAAATGTTCTTCTCGATCTGCCGCAGATTCCAACAGGAGCTTAACTCTTGATCATCCAAAATTGGCCACTGATTCTGGCAGGAGCTTAACTCTTGATAACCTAAAAACTGGTAAGGAACAGAATCAAGTTGCACCAGAGGCATCGCCTAAGGAGATGCAGAATAAAACAGTTCATACTCCGTCCACAAGAACCTGTACAAAGGTGCAAATGCATGGGATAGCAGTTGGTCGTGCTATTGACTTGACTGTCCTGAAAGGATATGAAGAGCTTGTAAATGAGCTAAGGCAGATGTTTGATATTGATGGGGAGCTTTTCACCGGTGAGAAATGGTCGGTTGTTTTTACTGATGATGAAGGTGACATGATGCTTGTTGGCGATGATCCATGGCCGGAGTTCTGTAAACTGGTTAGAAAGATCTTAATATGCCCCAGCGAAGAGATGAAGAAGATGAGCAGAAGATGTAGACTTCCCAAGACATCAACAGAAGGTGAAGGGACCGCTTTAAGTTTGGATTCAGAGCATAGGTCTGGGGCCTGA

>AsARF5
ATGGGAGGTCTAATCGATCTGAACACGACGGAGGATGACGAGACCCCGTCTTCTGAGTCGTTGTCGCTGTCTTCCTCCTCTGCTTCTGCGTTGAGCGCTTCTGGGACAAGCGCTTCTTCCGTTACGGGCACCGTCTGTTTGGAGCTGTGGCACGCGTGCGCTGGGCCTCTGATTTCGCTGCCAAAGAAAGGAAGTGTAGTCGTTTACTTCCCCCAAGGCCACTTGGAACATGTCCCCGATTATTCCGGTGTTCCCGCCGCCTTCGAACTCCCTCCTCACGTGTTCTGTCGGGTTGTTGATGTCAAGCTCCATGCAGAAGCAGCAACAGATGAAGTGTATGCACAGGTTTCACTTGTTCCTGAAACCGAGCAAATTGAGCGTAAATTGCAGGAGGATAGAACAGAAGTAGATGGTGAAGAAGATGAAACTGAAGGAGTTACTAAATCAAACACCCCCCACATGTTCTGTAAGACACTTACTGCTTCAGACACCAGTACGCATGGAGGGTTTTCTGTCCCTCGTCGAGCTGCTGAGGACTGCTTCCCTCCCTTGGATTATAATCAACAAAGGCCTTCTCAAGAGCTTTTCGCGAAAGACCTACATGGGTTGGAATGGAGATTTCGACATATCTACCGAGGACAACCACGTAGGCATTTGCTCACAACAGGATGGAGTGCCTTTGTTAACAAGAAGAAGCTTGTCTCTGGGGATGCTGTGCTATTTCTTAGGGGTGAGGATGGAGAACTGAGATTGGGAATTCGAAGAGCATCTCAAGTCAAGGGTGTAGCTAATTTTCACACTTCTAATACCCGGCAGTCAAGCCACAGCACCTTCAGTGATGTGCTTCAAGCTATATCCCTTAAAAGTGTTTTCAGCATTTCCTACAACCCCAGGTCTGGTTCTTCAAACATCATAATTCCTGTGCATAAGTTCTTGAAAAGCCTTGATCAACAATTCTCTGTGGGAACAAGGTTCAGACTGCGTTTTGAATCTGAAGATGCGGCAGAAAGAAGAAGTACTGGGCTGGTAACAGGTATTAGTGATATGGATTCTGCTGGGTGGCCTGGTTCAAAATGGCGATGCCTGTTGGTAAAGTGGGATGATGTTGAAACCAACTGGCATGGTAGGGTTTCTCCTTGGGAAATTGAGCCGTGTAGTTCAATTCCAGGGACCAATGGCTTGCTCTCTGGTTCAAAAAGGACCAGGGTTGGACTGCCTTCGGGACAACCGGAAATCCCAATTCCTGATGGAATGGGAGCAAATGACTTTGAGGAATCCTTACGATTCCCGAAGGTCTTGCAAGGTCAAGAAATTTTGGGTTTTAAAAGCATTTATGATAGTGGTGATCATCAGAATCTACATCGACCTGAACGTAGACGCCGCTTTCCCGGTTCAAATGATTCTGGCTCAGCTGGAATAAAGAGCCATGCCAGAAACTTTGCTGATATTTCTTTCAAGAATCCAGACTTTGGTGAGGGTCTTCAATTGCATAAGGTCTTGCAAGGTCAAGAAATATTCATGAACCACTCTTTTGACCGAAAGGTTCCTACTCCTGATGAGGTTCATGATAGTGGTCTACGAATCATGGCTTGTGGACAGTTGTCAGGCATGAGAAATGGATGGTCTTCCTTGGTTCACGGCTCTGATGCTCACAGTCAACCATCTGTACCGCCTGTACAAGTGTCCTCACCGTCTTCAGTTTTGAAATTCCAGCAAGCAAGCAATCAGTTCTTCAACTTAAGTTCTTCATATGCTTTCAATAACCAGCAGCTAGCGGGCAACAGCTGCAGATCTCTCCAGACTCGAGAAACTTATGTGAAGCAATCTGTAGCATCCTCGCACCATCAACAAAGTTCGTGGGCGAAGGATCAAAGAGGCTTTGCTTTTTATAATCATTCAAGTGAAAGCAGTCAAACTGGTAATTCGAAAAGTGTTGCACTGAATCCAACTTTTGGAACTGATCAAGAGATGGCTCCATCCTGCAAAAGTAGTTGCAGGCTTTTTGGTTTCTCTCTCACCGAAGGAAAACTTGATGCATGTAAAGAAGACAAGGGACAGAAAACCACATCACCTAGTACTGGAACTTCGTTTTTGCCACACATCATGGAGAACTACCATCCAAAATCTCCATCAGTGGCCGGTGCAGTTGGCAATAATTGTACCAAAGTAAACAATTTCTATGCTCTACGAGACGTGCTTTCTGATATTGCATTCTAG

>AsARF4
ATGCCTCCGCCACTACAGCTGGTCGGCCTCCGCAGCGTCGACCCTAGGATCTGGAGCGCCTGCGCCGGCACCGCTGTTCAAATCCCCGCCCTCCATTCTAGGGTTTTCTATTTCCCCCAGGGGCACCTCGAGCAAGCCTCCACGGCTTCCTCGCTCCTCTCCTCTCCCGCCGTCTCCAGGTCCTTCGTTCCCTGTATCGTCTCCGACGTTCAGTTCCTGGCCGACCCCGTCACAGACGAAGTCTACACCAAGCTCCTCCTTGTTCCCCTCCTTGATCCTTCCAGAGCTATTACTCACTACCTTCCTGGAAATGGCGGCATTGGAGAGGAAGAGGGCGACCGGATTGCTTCCTTCGCAAAGATTCTCACGCCGTCCGACGCCAACAACGGCGGCGGATTCTCCGTCCCTCGCTTCTGCGCCGATTCCATCTTCCCGCCGCTTAACTACCTAGCCGACCCGCCCGTTCAGAATCTTTCTGTCACGGACGTTCACGGCAACGTTTGGGAGTTCAGGCACATTTACCGGGGGACGCCGCGCCGTCACCTTCTAACCACCGGTTGGAGCAAGTTTGTCAACAATAAGAAGCTTATTGCAGGCGACTCCGTAGTTTTCATGAGAAACTCCACGGGGAAAATGTTCATCGGCGTCCGGCGCTCCGTGAAGCTCGGGTTGGGAGGAGATTCAGCCAGGTGGAGAGAGACCGCTGTGTGCGCAGGAGTCAAAGCGGAAAGCAGGGGTACTGAAGGGTTTGTTAAGGGAGGAAGGGGGATGATGACGGCTGAAGCGGTGGTGGAGGCAGTGGAAAGGGCCACTAAGGGGCTGCCGTTTGAAGTTGTGTATTATCCAAGGGCTGGATGCGCGGATTTCGTTGTGAGGGCGGAAGCGGTGGAAGCTGCGGTCAAAGTATACTGGACGGGAGGGATGAGGGTGAAAATGGCTGTGGAAACCGAGGATTCTTCACGCATGACTTGGTTCCAGGGAACGGTAGCTTCTGCCTTTGTGCCTGATTGCGGGCCATGGCGTGGTTCTCCATGGCGAATGCTTCAGGTCACATGGGATGAACCTGAGGTTCTACAGACTGCAAAGAGAGTGAGCCCATGGGAAGTGGAACTTGTTCCCCCAACACCTCTGCATTCTGCTTTTCCCCCGTCTAAGAAATTTAAAACTCCTATTGATTCTAGAGTGACTGGAGAGGGAGAATTCTTCTCATTGTCAGGATTAGCGAATCCAACAGTGGGCCACCTGAATCTCTCACTCTTGCATTACTCTTTTCCTGCTGGCATGCAGGGAGCCAGGCAAAATCAATTCAATTCACATAGTTTAGACAACTATGTTAATGAGAATAATACTACACTTTGGAGTGAAAATGTTACCAGCAAGTGTGATGAACCAAACTTGAAACGAGTGTCCACTGAGCTAAACATGGGCAGCTCACAGTCTGATAACTTGTCACCAGATAGCCGCAGCAGTGCACATTCTTTTGTGACTGAGCTTTGTGAAAATGGTGGTTGCAATCCAATGAGAAGTGGAATTAGTTCATTCCAGTTATTTGGCAAAACAATACATATGAATGTACCTGCTGAAAGTGCATATGATTATGTTGGTTCTCTAGAAGATGATGGTGGTAAAGGCCATAATGAATCTGACTGTCTGAACAACTCGCTTGATCTCTCCTTGAGTCATCGCTACTCGGAGCTGCTTGACACACTGGGTGTCCAAGGCATTGAAGCTTATTCATTATGA
>AsARF6
ATGATTACGTTTATGGAGTCGAAAGAGGAAGTGAAGGAGGTTGAGAAGTGCTTGGATTCTCAGCTATGGCATGCCTGTGCAGGTGGAATGGTTCAAATGCCACCGGTTAATGGCAGAGTCTTTTATTTCCCGCAGGGCCACGCAGAGCACGCGTCGGGCCCTGTAGATTTTAGGAACTTCCCTAGGATTCCTCCTTATGTACTATGCAAGGTTGCCACTATCAAGTTTATGGCTGATGCTGATACCGATGAGGTGTTTGCTAAAATTAGGCTTGTCCCAGTTGGTGGGGGTGAGCCGGATTGCGGGGATGATGTGTTGGGAGGCATTCATGGGAATGAAACACAAGAGAAACCGGCCTCCTTCGCTAAGACATTGACCCAATCTGATGCAAACAATGGAGGGGGTTTCTCTGTTCCGCGGTATTGTGCGGAGACAATATTTCCAAGATTGGACTACTCTGCTGATCCTCCAGTTCAGACCATCCTTGCAAAGGATGTTCATGGCCAGGTTTGGAAATTTAGGCATATCTATAGGGGGACACCAAGGAGGCATCTTTTGACTACTGGTTGGAGCACTTTTGTCAACCAGAAGAAGCTTGTGGCCGGTGATTCTATTGTTTTCTTAAGGGCAGAAAATGGAGATCTTTGTGTTGGAATTCGAAGGGCAAAGCAAGGGATTGGAGGGAGCCCTGAGTCATCATCTGGCTGGAATCCTGCTGGCGGAAATTTTGTTGTCCCATATGGAGGGTTTTCGGCTTTTCTTAGGGATGATGAGAACAAACTACTGAGAAATGGAAATGGTAGTGGGCTGAACTCTAATGGTTCATGGCCAAGTAAGGGGAAAGTGAAGCCTGAATCTGTTATTGATGCTGCATCTCTCGCTGCCAATGGACAGCCCTTTGAGGTTGTTTACTACCCTCGGGCAAGTACCCCAGAGTTCTGCGTGAAGGCTTCATTGGTGAAGGCAGCACTGCAGATCCGTTGGTGTTCAGGAATGAGATTTAAGATGGCATTTGAGACGGAGGACTCTTCGCGGATTAGTTGGTTTATGGGTACCATATCCTCTGTTCAGGTTGCTGACCCCCTCAGATGGCCCGAATCTCCTTGGAGGCTTCTTCAGGTGACATGGGATGAGCCGGAATTGCTTCAAAATGTGAAGCGTGTAAGTCCATGGTTGGTAGAATTGGTATCCAACATGCCTGCCATTCATCTAGCTCCCTTTTCACCACCGAGAAAGAAGCTGAGATTGCCACTTCATTCAGATTTCACCCTTGATGGCCAACTTCCGGTGCCAATGTTTTCCGGCAGCCTTCTTGGGCCAAATGGCCCCTTTAGTTGCTTACCAGATAACACTCCTGCAGGCATGCAGGGAGCCAGGCATGCTCATTACGGTCTATCTTTATCAGATCTCCACCTCACAAAACTGCAGGCAGGTCTCTTTCCGGCTGGTTTTCCACCCCTTGATCATACTGCTACGCCCACTAGGACCTCCACCATCAGTCCAATAACTCACAAGTCTAGTATGAGTGAGAATGCATCTTGCTTGCTAACCATGTCCCGTTTGAGCCAGACCTCGAAGAAAAAGAGTGATGCAAAAGCACCACAGCTCGTTCTATTTGGTCAGCCAATTCTTACAGAGCAGCAGATATCTCTCAGCTGCTCCGGTGACACTGTTTCACCAGTTCTCACTGGAAATAGTTTATCTGAAGGAAATCTGGACAAGACAGCAAATTTTTCTGATAATTCTGGCTCTGCTACTAACCAGCAAGGCTTAGCAGAGCGCTCATCTTGCGAAGGTTTCCTTTGGTACAAAGATGGCAACCAAGAAGCGGACCTGAACCTGGAGATTGGTCATTGTAAAGTATTTATGGAATCGGAGGATGTAGGTCGCACACTTGACTTGTCTTTGCTCCAGTCATATGCTGAATTGTACCGGAAGCTAGCTGACATGTTTGGTGTTGAAAACTCCGAGACATTGAGTAACCTTCTTTACCAGGATACGAAGGGTGCAGTGAGACAAGTTGGAGATGAACCATTCAGCGATTTCAGTAAATCGGCTAGAAGATTGACTATTCTAATGGATTCGAGCAGCAACAACTTAGGGATGTAG

>AsARF11
ATGTCGGACAAAGTTGTTGAGGGGTGTTTGGTTGGTGAAGCTTTAATGGCTCCAACAAACGGGGTTTTGCCAAATTCTGCTGAAGGAGAACGGAAGAGCATTAATTCAGAACTATGGCATGCTTGTGCTGGACCACTTGTCTCTTTACCCCCTGTTGGAAGTCTTGTTGTTTACTTCCCTCAAGGTCATAGTGAGCAGGTCGCTGCATCAATGCAAAAGGAGACTAATTTTGTTCCAAGCTATCCAAATCTGCCATCAAAGTTGATTTGTTTGCTTCAAAATGTAACAATGCATGCTGATACAGAGACTGATGAGGTGTATGCCCAGATGACTCTTCAACCTGTAACTAAATATGACAAGGAAGCATTAATAGCATCTGATATGGCCCTTAAGCACAGCAGGCAACCTGCTGAGTTCTTCTGTAAGACATTGACTGCCAGTGACACAAGCACTCATGGTGGATTTTCTGTGCCTCGTCGAGCTGCTGAAAAAATTTTTCCTCCCCTAGATTTCTCAATGCAACCGCCTGCTCAAGAGCTAGGAGCAAAAGATATACATGACAATACGTGGGCTTTCAGACATATTTATCGAGGTCAACCAAAGAGGCATCTGCTGACTACTGGTTGGAGTGTTTTTGTTAGCACAAAAAGACTTTCTGCTGGAGATTCTGTTCTCTTCATAAGGGATGGAAAGCAACTCTTCTTAGGCATAAGGCCTGCAAACAGACAGCAGTCAGCTCTATCATCCTCGGTTATATCAAGTGATAGCCTGCATATTGGAATTCTTGCTTCTGCTGCTCATGCTGCAGCAAACAACAGCCCATTTACTATTTTCTATAATCCAAGGGCAAGTCCTTCGGAATTTGTGGTTCCTTTAGCCAAGTACAGCAAAGCTATGTATGCTCAAGTGTCACTTGGTATGCGGTTTAGAATGATGTTTGAAACTAAGGAGTCAGGAGTTCGCAGATACATGGGCACAATCACTGGTATCAGTGATTTGGATCCTGTGAGGTGGAAACATTCTCAGTGGCGCAGTCTTCAGGTTGGGTGGGATGAATCGACAACTGGTGAACGACCAAGCCGAGTTTCAATTTGGGATATTGAACCTGTTGTAGCTCCTTTCTACATATGTCCACCTCCATTCTTCAGACCCAGGTTTCCTAAGCAACCTGGGATGCTAGATGATGAGTCTGATATCGGGAGTGCTTTCAAGAGAGCTATGCCTTGGCTTGGCGATGACTTTGGCACGAAGGACACCCCAAGTACGTTCCTCCCTGGTTTAAGTCTGGCGCAGTGGATGAGCATGCAACAAACTAATCAGTTTCCAGTTGCTCAATCAGGAACCTTCCCGATGATGCTTGCTTCAACTGCTGATGATCCATCTAAATTGTTGAATTTTCAAGCTCCTGCTTCGTCCGCTTCGAACTCACTGTTCAACAAACCCAATGGAAACCTTGCAAATCAGTTGTCACCACCACTTCCTTTGCCCCAACAACAGCAGCTTCAGCAGCTGCTACAAAATCCTTCTAATCAACAACAACTTCAGCAGCTGTTACAAAACCCTATGAATCAACAGCAACTGCAGCAGATACTGCAAACCCCTATGAATCAACAGCAGCAACTTCAGCAACCACAACAACATCTGCAGCAGCAGCAACCTCAACAAGCACAACAACAGAAGCTTCAACAGCTGCAGCAACAGCTACAACAACAGTCCCAACAACCACTGCAGCAGTTACAACAGCATCTTCTTGATCACCAGCAGTCACCTTCTCACCAACGGCCCTCACAGCAGCTACAGATGCAACAGGCATCCCTATCGTCACAGACAAATAATGGGATGGTTATTCCTAATCAGGTTCCTAACCAAAATATACAACATGCAATATATACTCATGGTCAGCAGACACAGCTATTGACTAGTAATACCCAGTCTGTTTTATCTGCCACTAAGACATCTTATCCATTGACAACTTTACCACAAGACTTGAGGCAGCAGCAAATACTGGAACAGAAACCTAGCTTCACAGAGAGGTATCAGCAACAGACACAATTACATCAGTCACCAGTACAGGTGTCGCAGCAAAGCCTGTCAGAGAAGGCACAGCAGCAACCACCTCTTCAACAGTTAATACAGCAGGGTCTTTCAGAGCAGCAAATTCGGTTGCAACTGTTACAGAAGTTGCAGCAACAAACACCGCAATTACCCTCACCGTCGGGCTCACTACTACAAGGTCAGATGCTGCAACACCAAATCAGTCAGCAGAATCACCAGTTGGCACCTTTGCCGGCATCACAGAATCAACAGCAATTATGCAGTGGCAATGGCTTTTCAACATCTGGACTATTACCATCTCAACAGCTTCTGGTTAATCAGCATCTGAGCCAAAACAGATCAGTTCCTGTTATAAGAAGCCATTCTGGTCTTACGGATGGAGATCCTCCATCATGTTCAACATCACCATCCACAAATAATTGTCAGGTTTCACCCACGAAATTCGTCAACAGAAATGGACATGGTCTAGCCGTATTACCCACAGACCCAGTTATTGAACCAGTGAATAGCTTGCTTCAAGAACTTCAGAGCAAGCCTGACAATCAGATGAAGAATGAGATTCCCAGATCCAAGGCATCAGATCAAGTGAAGTACAGAAATTCTGCAGCAGACCAATTGGAAGCATCCTCTTCTGGAGCATCCTACTGCCTGGACAATGGCTCTGCTCAGCAGAATTATTCACTCCCCACCTTTTTGGATGGTGATGCTCAGTCTCATCCACGAGGCAATCTTCCTTTTACTGGTAACATTGGTGGAATGGCACCTGACACTTTGTTATCCAAGGGATATGACTCACAAAAGGATCTCCAGAACTTGCTTTCTGCTTATGGTGGTGCCCCAAAAGATATTGAGACAGAACTATCTACTGCTGGAATAAGCTCTCAGTCATTTTCAGTGCCAAACATGTCATTCAAGGCTGGATATTCTAATGATGTTCCCTTGAATGAGGCAGGGATTTTAGGTGGTGGATTGTGGGCCAACCAGACTCCGCGCATGCGAACATATACAAAGGTTCAAAAGCGTGGCTCTGTGGGAAGATCGATTGATGTGACACGTTACAAAGGATATGATGAACTCAGGCATGATCTGGCACGCATGTTTGGTATCGAAGGACAGCTGGAAGATCCACAATGCTCCGACTGGAAGCTTGTTTATGTGGATCATGAGAAAGATATATTACTCGTTGGTGATGACCCTTGGGAAGAGTTTGTGAGCTGTGTTCAGAGCATAAAAATACTGTCATCTGCTGAAGTACAGCAAATGAGCTTGGATGGAGATCTTGGCAATGCTTGTAGTGGAACTGATAGTGGTAATGCTTGGAGACACTATGATGAAAACTCAGCTGTCTCATTCAATCGATAA

>AsRAV19
ATGGAAGAAGAGATGTTGAGCGCCATTTCACATGGCGAAGTGAATGCAAATGTTGAGGTTTCAGATTCAAGCAGCGTCATGCGAGTGACAAGCAAACGCCCCAGACATGGTGGCAATGGCTCCTCTTCCAGATTCAAAGGTGTCGTGCCCCTACAGAATGGCAATTGGGGTGCTCAGATATACACAAACCAGCAAAGGATATGGCTGGGGACTTTCAAATCCGAGAGTGAGGCTGCTATGTCATACGATAGCGCCGCAATCAAGCTTCGTAATGGAGACTGTCACAGGAACTTTTCATGGAACACCATTACGGCTCAGGAGCCAAACTTTCAGAGTCATTACAGTACTGAAACTGTTCTGAACATGATAAGGGACGGTTCTTATCGTTCTAAATTCATGGATTTTCAAAGGGGTTGCTCCGAGATGCCCAAAGTTGAAGTTGATTTGAACCCAACGAGGGCATATAAGAATGAAGGGTTACTCTGCAGACAACTGTTCCAAAAGGAGCTCACACCAAGTGATGTTGGTAAGCTGAACAGGCTTGTCATCCCGAAAAAGTATGCCCTCAAGTACTTGCCTGCAATTTCTGGAGAGGAAGATGACGCAGAGGACAACATTTCTAGAGTGAATGACACCGAGTTAGTTTTCTATGACAGACGTATGAAGGAATGGGGATTTCGTTATTGCTACTGGGCCAGCAGTCAGAGTTATGTGTTCACAAGGGGTTGGAACCGTTTCGTGAAGGAAAAGAACCTGAAAGCCACTGATGTTATTGCTTTCTATGTATGTCAGAATCAAGGCGGCGAGCTTAGGCTTAGAGAAGCCGAGACCTTCTTTCTTATCGATGTGATCAGTGCTCCGGTTGTTGATCTGAGCAATCAGCATGCTGACATTGAAGTCGACTTGCAACTTCATTTGGGCAAAGACAATGGTTTTGGTGAAGACAAGGATGTAAATTGTGCGCAGATCAAACATGAGGACTTGGTGGGAGAAAACTCCAGACCTGCTGTTGGGACAAGGGGTTTTAAACTCTTTGGTAAACTAATTATCTGA

>AsRAV20
ATGGAAGAAGATGCATCAAGCATGGCGTCCAACACAGATGTAAGGAACCTTGTAATCTCAGACCAAAGCAACTCCGCCTTGGGTGCCAAGCGGCCAAGGCTTTGGGCCGCCAAACTCAAAGGCGTTGTTCCGCAGGCAAACGGCAATTGGGGAGCTCAAATCTACGCCAACCACCAGAGGATTTGGCTGGGAACCTTCAAGTCGGAGAGGGAGGCTGCCATGGCCTACGACAGCGCAGCCATCAGGCTGCGGAGCGGCGACTCACATCGCAATTTCCCGTGGACAGAAGCCAACGTCCAGGAACCACGCTTCCAAAGCGAATACAGCAGCAACGCGATATTGAACATGATCAAGGACGGCTCCTACCAATCCAAATTCAGCCATTTCATCGTTAACCTCCGTCGTCAACAAGTGTACTGTCCCGCTACCGCTGACCCCAACGCGTTGCAGCAATGTGTCCAACTTTTCCACAAGGAACTAACGCCTAGCGATGTCGGCAAGCTCAACCGGCTCGTCATCCCCAAGAAATTCGCCCTTGAGTTTTTCCCCTACATTAACGAAACCGACAGGGACGGGGACGTTGAGATTGTTTTCTACGACAGGCTGACCAGGATGTGGAAATTCCGTTACTGTTACTGGAAAAGCAGCCAGAGCTTTGTGTTTACCAGGGGTTGGAACCGGTTCGTGAAGGAGAAGAAACTCAAGGAAAAGGATGTGGTAACGTTTTACGCGTGCGGCCAAGGATCGGGCAGCCACAGCTTTTTTCTAATCGATTCCAGCCACAGCCACAGCCACAGCCACAGCCACAGCCACAGCGGCGAAGAAACAAGTCATTGCCTTTTCCCGGAAATGGGTATTAATATTATTGGCAAAAGGGCACCGGAGCCAGTTGCAGTTGGTGTTGGTGAGGGTGAGATGGAACTGGACTTGAATTTGGGGGTCAAATTCAGCTGCATATCCATGGATCATAGGCAACAAATTACGAGGCTCAAATCAAGGAATCAGGACAAGGGATTTCGGCTTTTTGGTTTCAATATTAATTGA

>AsRAV21
ATGGATGGAATTAGCTGCACAGAAGAAAGCACAA
